# Supplementary material for: 2-[3,5-Dioxo-4-(pyridin-3-yl)piperazin-1-yl]acetic acid
Source: Acta Crystallogr Sect E Struct Rep Online. 2012 Feb 4;68(Pt 3):o583. doi: 10.1107/S1600536812003455 (PMC3297309; doi:10.1107/S1600536812003455)
Supplement: Supplementary file 1 [file e-68-0o583-sup1.cif]

##############################################################################
#                                                                            #
# This CIF contains the data in a paper accepted for publication in          #
# Acta Crystallographica Section E. It conforms to the requirements of       #
# Notes for Authors for Acta Crystallographica Section E, and has been       #
# peer reviewed under the auspices of the IUCr Commission on Journals.       #
#                                                                            #
# Full details of the Crystallographic Information File format               #
# are given in the paper "The Crystallographic Information File (CIF):       #
# a New Standard Archive File for Crystallography" by S. R. Hall, F. H.      #
# Allen and I. D. Brown [Acta Cryst. (1991), A47, 655-685].                  #
#                                                                            #
# The current version of the core CIF dictionary is obtainable from          #
# ftp://ftp.iucr.org/pub/cif_core.dic.                                       #
#                                                                            #
# Software is freely available for graphical display of the structure(s)     #
# in this CIF. For information consult the CIF software page                 #
# http://www.iucr.org/resources/cif/software.                                #
#                                                                            #
# This file may be used for bona fide research purposes within the           #
# scientific community so long as proper attribution is given to the journal # 
# article from which it was obtained.                                        #
#                                                                            #
##############################################################################
data_global
_audit_creation_method     'WinGX routine CIF_UPDATE'
_journal_data_validation_number     ?
_journal_date_recd_electronic     2012-01-21
_journal_date_accepted     2012-01-26
_journal_name_full     'Acta Crystallographica, Section E'
_journal_year     2012
_journal_volume     68
_journal_issue      3
_journal_page_first     o583
_journal_page_last     o583
_journal_paper_category     QO
_journal_paper_doi     10.1107/S1600536812003455
_journal_coeditor_code     XU5454
_publ_contact_author_name     'Mosslemin, Mohammad Hossein'
_publ_contact_author_address
;
Department of Chemistry
Islamic Azad University
Yazd Branch
PO Box 89195-155
Yazd
Iran
;
_publ_contact_author_email     mhmosslemin@yahoo.com
_publ_section_title
;
2-[3,5-Dioxo-4-(pyridin-3-yl)piperazin-1-yl]acetic acid
;
loop_
    _publ_author_name
    _publ_author_address
    'Mosslemin, Mohammad Hossein'
;
Department of Chemistry
Yazd Branch
Islamic Azad University
PO Box 89195-155
Yazd
Iran
;
data_I
_audit_creation_method     'WinGX routine CIF_UPDATE'
_chemical_name_systematic
;
2-[3,5-Dioxo-4-(pyridin-3-yl)piperazin-1-yl]acetic acid
;
_chemical_formula_moiety     'C11 H11 N3 O4'
_chemical_formula_sum     'C11 H11 N3 O4'
_chemical_formula_iupac     'C11 H11 N3 O4'
_chemical_formula_weight     249.23
_symmetry_cell_setting     orthorhombic
_symmetry_space_group_name_H-M     'P b c a'
_symmetry_space_group_name_Hall     '-P 2ac 2ab'
loop_
    _symmetry_equiv_pos_site_id
    _symmetry_equiv_pos_as_xyz
    1 x,y,z
    2 1/2-x,-y,1/2+z
    3 1/2+x,1/2-y,-z
    4 -x,1/2+y,1/2-z
    5 -x,-y,-z
    6 1/2+x,y,1/2-z
    7 1/2-x,1/2+y,z
    8 x,1/2-y,1/2+z
_cell_length_a     12.762(2)
_cell_length_b     7.9495(10)
_cell_length_c     22.218(3)
_cell_angle_alpha     90
_cell_angle_beta     90
_cell_angle_gamma     90
_cell_volume     2254.0(6)
_cell_formula_units_Z     8
_cell_measurement_reflns_used     5235
_cell_measurement_theta_min     2.43
_cell_measurement_theta_max     26
_cell_measurement_temperature     298(2)
_exptl_crystal_description     block
_exptl_crystal_colour     colorless
_exptl_crystal_size_max     0.3
_exptl_crystal_size_mid     0.07
_exptl_crystal_size_min     0.06
_exptl_crystal_density_diffrn     1.469
_exptl_crystal_density_method     'not measured'
_exptl_crystal_F_000     1040
_exptl_absorpt_coefficient_mu     0.114
_exptl_absorpt_correction_type     multi-scan
_exptl_absorpt_process_details     '(SADABS; Bruker, 2001)'
_exptl_absorpt_correction_T_min     0.986
_exptl_absorpt_correction_T_max     0.996
_exptl_special_details     ?
_diffrn_ambient_temperature     298(2)
_diffrn_radiation_type     MoK\a
_diffrn_radiation_wavelength     0.71073
_diffrn_radiation_monochromator     graphite
_diffrn_measurement_device_type     'Bruker SMART 1000 CCD'
_diffrn_measurement_method     '\f and \w scans'
_diffrn_reflns_number     5235
_diffrn_reflns_av_R_equivalents     0.0824
_diffrn_reflns_theta_min     2.43
_diffrn_reflns_theta_max     25.99
_diffrn_reflns_theta_full     25.99
_diffrn_measured_fraction_theta_max     0.988
_diffrn_measured_fraction_theta_full     0.988
_diffrn_reflns_limit_h_min     -15
_diffrn_reflns_limit_h_max     13
_diffrn_reflns_limit_k_min     -9
_diffrn_reflns_limit_k_max     8
_diffrn_reflns_limit_l_min     -27
_diffrn_reflns_limit_l_max     18
_diffrn_standards_number     0
_refine_special_details
;
Refinement of <i>F</i>^2^ against ALL reflections. The weighted <i>R</i>-factor
<i>wR</i> and goodness of fit <i>S</i> are based on <i>F</i>^2^, conventional
<i>R</i>-factors <i>R</i> are based on <i>F</i>, with <i>F</i> set to zero for
negative <i>F</i>^2^. The threshold expression of <i>F</i>^2^ >
\s(<i>F</i>^2^) is used only for calculating <i>R</i>-factors(gt) <i>etc</i>.
and is not relevant to the choice of reflections for refinement.
<i>R</i>-factors based on <i>F</i>^2^ are statistically about twice as large
as those based on <i>F</i>, and <i>R</i>- factors based on ALL data will be
even larger.
;
_reflns_number_total     2181
_reflns_number_gt     1355
_reflns_threshold_expression     I>2\s(I)
_refine_ls_structure_factor_coef     Fsqd
_refine_ls_matrix_type     full
_refine_ls_R_factor_all     0.1431
_refine_ls_R_factor_gt     0.0831
_refine_ls_wR_factor_ref     0.1394
_refine_ls_goodness_of_fit_ref     1.129
_refine_ls_restrained_S_all     1.129
_refine_ls_number_reflns     2181
_refine_ls_number_parameters     167
_refine_ls_number_restraints     1
_refine_ls_hydrogen_treatment     mixed
_refine_ls_weighting_scheme     calc
_refine_ls_weighting_details
         'calc w=1/[\s^2^(Fo^2^)+(0.0234P)^2^+2.3505P] where P=(Fo^2^+2Fc^2^)/3'
_atom_sites_solution_hydrogens     geom
_atom_sites_solution_primary     direct
_atom_sites_solution_secondary     difmap
_refine_ls_shift/su_max     0.003
_refine_ls_shift/su_mean     0.001
_refine_diff_density_max     0.194
_refine_diff_density_min     -0.176
_refine_ls_extinction_method     none
loop_
    _atom_type_symbol
    _atom_type_description
    _atom_type_scat_dispersion_real
    _atom_type_scat_dispersion_imag
    _atom_type_scat_source
    C C 0.0033 0.0016 'International Tables Vol C Tables 4.2.6.8 and 6.1.1.4'
    H H 0 0 'International Tables Vol C Tables 4.2.6.8 and 6.1.1.4'
    N N 0.0061 0.0033 'International Tables Vol C Tables 4.2.6.8 and 6.1.1.4'
    O O 0.0106 0.006 'International Tables Vol C Tables 4.2.6.8 and 6.1.1.4'
_computing_data_collection     'SMART (Bruker, 2007)'
_computing_cell_refinement     'SAINT (Bruker, 2007)'
_computing_data_reduction     'SAINT (Bruker, 2007)'
_computing_structure_solution     'SHELXTL (Sheldrick, 2008)'
_computing_structure_refinement     'SHELXTL (Sheldrick, 2008)'
_computing_molecular_graphics     'ORTEP-3 for Windows (Farrugia, 1997)'
_computing_publication_material     'WinGX (Farrugia, 1999)'
loop_
    _atom_site_type_symbol
    _atom_site_label
    _atom_site_fract_x
    _atom_site_fract_y
    _atom_site_fract_z
    _atom_site_U_iso_or_equiv
    _atom_site_adp_type
    _atom_site_calc_flag
    _atom_site_refinement_flags
    _atom_site_occupancy
    _atom_site_disorder_assembly
    _atom_site_disorder_group
    C C1 0.6306(3) 0.9688(5) 0.48064(15) 0.0465(10) Uani d . 1 . .
    H H1 0.6305 0.9635 0.4388 0.056 Uiso calc R 1 . .
    C C2 0.6268(3) 0.8204(5) 0.51293(17) 0.0468(10) Uani d . 1 . .
    H H2 0.624 0.7174 0.4932 0.056 Uiso calc R 1 . .
    C C3 0.6274(3) 0.8274(5) 0.57515(16) 0.0409(9) Uani d . 1 . .
    H H3 0.6243 0.7296 0.598 0.049 Uiso calc R 1 . .
    C C4 0.6326(3) 0.9824(4) 0.60224(14) 0.0352(8) Uani d . 1 . .
    C C5 0.6357(3) 1.1239(5) 0.56714(15) 0.0420(9) Uani d . 1 . .
    H H5 0.6388 1.2282 0.5861 0.05 Uiso calc R 1 . .
    C C6 0.5383(3) 1.0558(4) 0.69368(15) 0.0353(8) Uani d . 1 . .
    C C7 0.5406(3) 1.0795(5) 0.76080(15) 0.0429(9) Uani d . 1 . .
    H H7A 0.5573 1.1957 0.7701 0.051 Uiso calc R 1 . .
    H H7B 0.4721 1.0547 0.7774 0.051 Uiso calc R 1 . .
    C C8 0.7256(3) 0.9787(5) 0.69787(16) 0.0396(9) Uani d . 1 . .
    C C9 0.7218(3) 1.0056(5) 0.76503(15) 0.0422(9) Uani d . 1 . .
    H H9A 0.7722 0.9324 0.7845 0.051 Uiso calc R 1 . .
    H H9B 0.7404 1.1211 0.7742 0.051 Uiso calc R 1 . .
    C C10 0.6095(4) 0.9576(4) 0.85320(15) 0.0459(10) Uani d . 1 . .
    H H10A 0.6585 0.8723 0.8668 0.055 Uiso calc R 1 . .
    H H10B 0.5396 0.9184 0.8629 0.055 Uiso calc R 1 . .
    C C11 0.6299(3) 1.1167(5) 0.88859(15) 0.0403(9) Uani d . 1 . .
    N N1 0.6345(3) 1.1197(4) 0.50719(13) 0.0436(8) Uani d . 1 . .
    N N2 0.6320(2) 1.0005(4) 0.66694(11) 0.0347(7) Uani d . 1 . .
    N N3 0.6179(2) 0.9703(3) 0.78789(11) 0.0368(7) Uani d . 1 . .
    O O1 0.4629(2) 1.0852(4) 0.66345(12) 0.0542(8) Uani d . 1 . .
    O O2 0.8058(2) 0.9448(4) 0.67151(13) 0.0665(9) Uani d . 1 . .
    O O3 0.6582(3) 1.2471(3) 0.86656(12) 0.0666(9) Uani d . 1 . .
    O O4 0.6119(3) 1.0957(4) 0.94599(11) 0.0555(8) Uani d D 1 . .
    H H4 0.624(4) 1.184(3) 0.9643(18) 0.075(16) Uiso d D 1 . .
loop_
    _atom_site_aniso_label
    _atom_site_aniso_U_11
    _atom_site_aniso_U_22
    _atom_site_aniso_U_33
    _atom_site_aniso_U_12
    _atom_site_aniso_U_13
    _atom_site_aniso_U_23
    C1 0.046(2) 0.073(3) 0.0202(16) 0.001(2) -0.0019(16) -0.0060(17)
    C2 0.047(2) 0.054(2) 0.039(2) 0.005(2) -0.0012(18) -0.0145(18)
    C3 0.048(2) 0.040(2) 0.0349(19) 0.003(2) -0.0048(18) 0.0003(15)
    C4 0.0376(19) 0.042(2) 0.0254(17) -0.0002(17) -0.0022(15) -0.0012(15)
    C5 0.050(2) 0.045(2) 0.032(2) -0.0020(19) -0.0027(17) -0.0003(16)
    C6 0.043(2) 0.0343(18) 0.0291(17) 0.0007(17) -0.0040(15) 0.0005(15)
    C7 0.042(2) 0.057(2) 0.0298(19) 0.002(2) 0.0034(16) -0.0072(17)
    C8 0.039(2) 0.049(2) 0.0312(19) 0.0054(18) -0.0010(16) 0.0000(16)
    C9 0.048(2) 0.055(2) 0.0230(17) 0.011(2) -0.0047(15) 0.0000(16)
    C10 0.069(3) 0.041(2) 0.0267(19) -0.002(2) 0.0033(18) -0.0004(15)
    C11 0.047(2) 0.047(2) 0.0272(18) 0.0006(19) 0.0003(16) -0.0007(16)
    N1 0.0453(19) 0.059(2) 0.0262(16) -0.0008(17) -0.0003(14) 0.0072(14)
    N2 0.0394(16) 0.0410(17) 0.0237(14) 0.0048(14) 0.0025(12) 0.0010(12)
    N3 0.053(2) 0.0360(15) 0.0218(14) -0.0003(15) 0.0027(13) 0.0013(11)
    O1 0.0466(16) 0.077(2) 0.0385(15) 0.0163(16) -0.0113(12) -0.0093(14)
    O2 0.0398(16) 0.121(3) 0.0391(17) 0.0152(18) -0.0009(13) -0.0150(17)
    O3 0.112(3) 0.0494(16) 0.0379(15) -0.0274(19) 0.0120(17) -0.0063(14)
    O4 0.091(2) 0.0530(18) 0.0222(13) -0.0052(18) 0.0078(14) -0.0028(12)
_geom_special_details
;
All e.s.d.'s (except the e.s.d. in the dihedral angle between two l.s. planes)
are estimated using the full covariance matrix. The cell e.s.d.'s are taken
into account individually in the estimation of e.s.d.'s in distances, angles
and torsion angles; correlations between e.s.d.'s in cell parameters are only
used when they are defined by crystal symmetry. An approximate (isotropic)
treatment of cell e.s.d.'s is used for estimating e.s.d.'s involving l.s.
planes.
;
loop_
    _geom_bond_atom_site_label_1
    _geom_bond_atom_site_label_2
    _geom_bond_site_symmetry_2
    _geom_bond_distance
    _geom_bond_publ_flag
    C1 N1 . 1.338(5) ?
    C1 C2 . 1.381(5) ?
    C1 H1 . 0.93 ?
    C2 C3 . 1.383(5) ?
    C2 H2 . 0.93 ?
    C3 C4 . 1.373(5) ?
    C3 H3 . 0.93 ?
    C4 C5 . 1.369(5) ?
    C4 N2 . 1.445(4) ?
    C5 N1 . 1.332(4) ?
    C5 H5 . 0.93 ?
    C6 O1 . 1.197(4) ?
    C6 N2 . 1.406(4) ?
    C6 C7 . 1.504(4) ?
    C7 N3 . 1.446(4) ?
    C7 H7A . 0.97 ?
    C7 H7B . 0.97 ?
    C8 O2 . 1.210(4) ?
    C8 N2 . 1.389(4) ?
    C8 C9 . 1.508(5) ?
    C9 N3 . 1.446(4) ?
    C9 H9A . 0.97 ?
    C9 H9B . 0.97 ?
    C10 N3 . 1.459(4) ?
    C10 C11 . 1.511(5) ?
    C10 H10A . 0.97 ?
    C10 H10B . 0.97 ?
    C11 O3 . 1.202(4) ?
    C11 O4 . 1.307(4) ?
    O4 H4 . 0.829(10) ?
loop_
    _geom_angle_atom_site_label_1
    _geom_angle_atom_site_label_2
    _geom_angle_atom_site_label_3
    _geom_angle_site_symmetry_1
    _geom_angle_site_symmetry_3
    _geom_angle
    _geom_angle_publ_flag
    N1 C1 C2 . . 122.5(3) ?
    N1 C1 H1 . . 118.7 ?
    C2 C1 H1 . . 118.7 ?
    C1 C2 C3 . . 119.0(4) ?
    C1 C2 H2 . . 120.5 ?
    C3 C2 H2 . . 120.5 ?
    C4 C3 C2 . . 118.3(4) ?
    C4 C3 H3 . . 120.8 ?
    C2 C3 H3 . . 120.8 ?
    C5 C4 C3 . . 119.3(3) ?
    C5 C4 N2 . . 119.0(3) ?
    C3 C4 N2 . . 121.7(3) ?
    N1 C5 C4 . . 123.2(4) ?
    N1 C5 H5 . . 118.4 ?
    C4 C5 H5 . . 118.4 ?
    O1 C6 N2 . . 120.5(3) ?
    O1 C6 C7 . . 123.3(3) ?
    N2 C6 C7 . . 116.2(3) ?
    N3 C7 C6 . . 110.6(3) ?
    N3 C7 H7A . . 109.5 ?
    C6 C7 H7A . . 109.5 ?
    N3 C7 H7B . . 109.5 ?
    C6 C7 H7B . . 109.5 ?
    H7A C7 H7B . . 108.1 ?
    O2 C8 N2 . . 121.1(3) ?
    O2 C8 C9 . . 122.5(3) ?
    N2 C8 C9 . . 116.4(3) ?
    N3 C9 C8 . . 110.4(3) ?
    N3 C9 H9A . . 109.6 ?
    C8 C9 H9A . . 109.6 ?
    N3 C9 H9B . . 109.6 ?
    C8 C9 H9B . . 109.6 ?
    H9A C9 H9B . . 108.1 ?
    N3 C10 C11 . . 116.6(3) ?
    N3 C10 H10A . . 108.1 ?
    C11 C10 H10A . . 108.1 ?
    N3 C10 H10B . . 108.1 ?
    C11 C10 H10B . . 108.1 ?
    H10A C10 H10B . . 107.3 ?
    O3 C11 O4 . . 124.1(4) ?
    O3 C11 C10 . . 124.2(3) ?
    O4 C11 C10 . . 111.8(3) ?
    C5 N1 C1 . . 117.7(3) ?
    C8 N2 C6 . . 124.2(3) ?
    C8 N2 C4 . . 118.4(3) ?
    C6 N2 C4 . . 117.1(3) ?
    C7 N3 C9 . . 111.2(3) ?
    C7 N3 C10 . . 113.9(3) ?
    C9 N3 C10 . . 115.5(3) ?
    C11 O4 H4 . . 110(3) ?
loop_
    _geom_torsion_atom_site_label_1
    _geom_torsion_atom_site_label_2
    _geom_torsion_atom_site_label_3
    _geom_torsion_atom_site_label_4
    _geom_torsion_site_symmetry_1
    _geom_torsion_site_symmetry_2
    _geom_torsion_site_symmetry_3
    _geom_torsion_site_symmetry_4
    _geom_torsion
    _geom_torsion_publ_flag
    N1 C1 C2 C3 . . . . -0.2(6) ?
    C1 C2 C3 C4 . . . . -0.5(6) ?
    C2 C3 C4 C5 . . . . 0.8(6) ?
    C2 C3 C4 N2 . . . . 179.1(3) ?
    C3 C4 C5 N1 . . . . -0.4(6) ?
    N2 C4 C5 N1 . . . . -178.7(3) ?
    O1 C6 C7 N3 . . . . 154.6(3) ?
    N2 C6 C7 N3 . . . . -27.2(5) ?
    O2 C8 C9 N3 . . . . -154.6(4) ?
    N2 C8 C9 N3 . . . . 27.5(5) ?
    N3 C10 C11 O3 . . . . -4.7(6) ?
    N3 C10 C11 O4 . . . . 174.7(4) ?
    C4 C5 N1 C1 . . . . -0.4(6) ?
    C2 C1 N1 C5 . . . . 0.7(6) ?
    O2 C8 N2 C6 . . . . -173.6(4) ?
    C9 C8 N2 C6 . . . . 4.4(5) ?
    O2 C8 N2 C4 . . . . -0.3(6) ?
    C9 C8 N2 C4 . . . . 177.6(3) ?
    O1 C6 N2 C8 . . . . 173.7(3) ?
    C7 C6 N2 C8 . . . . -4.6(5) ?
    O1 C6 N2 C4 . . . . 0.4(5) ?
    C7 C6 N2 C4 . . . . -177.9(3) ?
    C5 C4 N2 C8 . . . . -99.6(4) ?
    C3 C4 N2 C8 . . . . 82.1(5) ?
    C5 C4 N2 C6 . . . . 74.1(4) ?
    C3 C4 N2 C6 . . . . -104.2(4) ?
    C6 C7 N3 C9 . . . . 60.3(4) ?
    C6 C7 N3 C10 . . . . -167.1(3) ?
    C8 C9 N3 C7 . . . . -60.4(4) ?
    C8 C9 N3 C10 . . . . 167.8(3) ?
    C11 C10 N3 C7 . . . . -64.7(5) ?
    C11 C10 N3 C9 . . . . 65.9(5) ?
loop_
    _geom_hbond_atom_site_label_D
    _geom_hbond_atom_site_label_H
    _geom_hbond_atom_site_label_A
    _geom_hbond_site_symmetry_A
    _geom_hbond_distance_DH
    _geom_hbond_distance_HA
    _geom_hbond_distance_DA
    _geom_hbond_angle_DHA
    _geom_hbond_publ_flag
    O4 H4 N1 8_575 0.83(3) 1.83(3) 2.655(4) 173(5) yes
