# Supplementary material for: 2-[3,5-Dioxo-4-(pyridin-3-yl)piperazin-1-yl]acetic acid
Source: Acta Crystallogr Sect E Struct Rep Online. 2012 Feb 4;68(Pt 3):o583. doi: 10.1107/S1600536812003455 (PMC3297309; doi:10.1107/S1600536812003455)
Supplement: Supplementary file 2 [file e-68-0o583-Isup2.hkl]

# 
# h,k,l, Fc-squared, Fo-squared, sigma(Fo-squared) and status flag 
# 
data_I
_shelx_title 'new' 
_shelx_refln_list_code          4 
_shelx_F_calc_maximum      200.81 
_exptl_crystal_F_000       440.00 
_reflns_d_resolution_high  0.8108 
 
loop_ 
 _symmetry_equiv_pos_as_xyz 
 'x, y, z' 
 '-x+1/2, -y, z+1/2' 
 'x+1/2, -y+1/2, -z' 
 '-x, y+1/2, -z+1/2' 
 '-x, -y, -z' 
 'x-1/2, y, -z-1/2' 
 '-x-1/2, y-1/2, z' 
 'x, -y-1/2, z-1/2' 
 
_cell_length_a    12.7619 
_cell_length_b     7.9495 
_cell_length_c    22.2179 
_cell_angle_alpha  90.000 
_cell_angle_beta   90.000 
_cell_angle_gamma  90.000 
 
_shelx_F_squared_multiplier     1.000 
 
loop_ 
 _refln_index_h 
 _refln_index_k 
 _refln_index_l 
 _refln_F_squared_calc 
 _refln_F_squared_meas 
 _refln_F_squared_sigma 
 _refln_observed_status 
   6   0   0     1500.06     1515.23     39.82 o 
   8   0   0    14059.40    14256.66     67.48 o 
  10   0   0     1018.91      874.12     23.69 o 
  12   0   0     7572.42     7495.14     49.89 o 
  14   0   0        6.59        0.00     18.45 o 
   4   1   0     1945.34     2000.09     39.17 o 
   6   1   0        0.56        8.50     23.38 o 
   8   1   0      208.19      265.30     64.86 o 
  10   1   0       61.40       28.33     19.81 o 
  12   1   0       33.65       56.90     18.72 o 
  14   1   0        0.03       17.18     14.30 o 
   2   2   0       46.30       25.65     30.83 o 
   4   2   0       34.29      122.83     37.69 o 
   6   2   0      694.43      626.23     27.44 o 
   8   2   0      830.50      867.55     88.77 o 
  10   2   0        0.01       58.63     16.08 o 
  12   2   0     1481.13     1409.47     20.81 o 
  14   2   0        1.49        8.22     17.33 o 
   2   3   0      905.31      822.40     25.15 o 
   4   3   0        1.60        0.00     33.20 o 
   6   3   0       24.60       59.81     20.96 o 
   8   3   0       26.04       14.26     27.66 o 
  10   3   0       87.02       99.31     16.69 o 
  12   3   0        0.30       24.04     23.34 o 
  14   3   0      111.44       89.89     16.38 o 
   0   4   0     1661.19     1763.14     38.51 o 
   2   4   0     2820.86     2775.67     47.66 o 
   4   4   0       17.81       63.10     30.13 o 
   6   4   0        4.28        0.00     29.30 o 
   8   4   0       10.71       30.09     19.05 o 
  10   4   0       31.75       30.65     17.78 o 
  12   4   0        0.26        0.00     24.96 o 
  14   4   0       10.64       37.31     18.08 o 
   2   5   0      360.65      317.23     19.12 o 
   4   5   0      160.44       71.38     31.27 o 
   6   5   0     1441.26     1561.49     24.78 o 
   8   5   0      276.26      271.90     19.05 o 
  10   5   0      239.71      262.54     24.93 o 
  12   5   0       31.39        0.00     25.94 o 
   0   6   0        1.87        0.00     28.07 o 
   2   6   0      906.76      880.47     22.24 o 
   4   6   0      474.65      367.02     22.62 o 
   6   6   0       86.26       95.10     25.04 o 
   8   6   0      806.14      797.47     20.85 o 
  10   6   0       19.40       49.10     17.81 o 
  12   6   0       32.67       79.75     18.19 o 
   2   7   0     4906.21     4680.91     92.57 o 
   4   7   0       95.03       99.43     19.58 o 
   6   7   0     2624.08     2651.52     33.08 o 
   8   7   0       11.84       87.91     24.44 o 
  10   7   0      565.07      558.43     27.10 o 
   0   8   0      242.83      293.38     26.16 o 
   2   8   0      396.77      334.31     20.88 o 
   4   8   0      315.50      277.09     19.89 o 
   6   8   0       42.28       82.52     18.15 o 
   8   8   0      200.48      146.82     25.71 o 
   2   9   0       29.60        0.00     17.52 o 
   4   9   0       21.50       41.07     18.28 o 
   6   9   0        2.58       15.57     25.34 o 
   1   1   1     6346.04     6552.62     81.82 o 
   2   1   1    40325.77    37425.91    140.95 o 
   3   1   1     1779.41     1544.34     69.12 o 
   4   1   1      503.41      435.95     30.86 o 
   5   1   1      331.63      338.62     26.24 o 
   6   1   1     4803.97     4747.77    624.45 o 
   7   1   1     3342.37     3437.90     64.94 o 
   8   1   1      162.17      165.22     16.43 o 
   9   1   1        0.64       14.81     14.36 o 
  10   1   1     3382.80     3210.65    113.14 o 
  11   1   1     1786.48     1697.46     76.85 o 
  12   1   1      379.65      341.50     17.82 o 
  13   1   1        1.91        0.00     12.60 o 
  14   1   1       12.70        1.89     11.78 o 
  15   1   1      100.54       77.97     12.75 o 
   0   2   1     4503.99     4170.04     62.15 o 
   1   2   1     2733.56     2610.90     37.74 o 
   2   2   1     8601.04     8256.71    231.65 o 
   3   2   1     1314.00     1253.88     35.29 o 
   4   2   1      742.84      716.48    277.49 o 
   5   2   1        2.32        3.66     23.22 o 
   6   2   1       26.61       18.22     20.47 o 
   7   2   1      134.46      133.11     16.45 o 
   8   2   1        0.00       13.85     12.30 o 
   9   2   1        2.41        0.00     15.13 o 
  10   2   1      813.99      781.11     35.17 o 
  11   2   1      243.23      226.34     23.05 o 
  12   2   1      102.46      141.73     12.81 o 
  13   2   1        4.25       18.46     11.32 o 
  14   2   1       61.33       81.05     13.16 o 
  15   2   1       30.09       41.82     12.72 o 
   1   3   1       93.39      115.45     26.25 o 
   2   3   1     2280.74     2408.92     54.34 o 
   3   3   1      151.82      172.08     22.50 o 
   4   3   1       12.83       30.13     23.65 o 
   5   3   1       54.50       77.93     18.24 o 
   6   3   1       31.46       70.67     17.49 o 
   7   3   1       45.43       54.24     29.72 o 
   8   3   1      251.90      265.87     17.33 o 
   9   3   1       23.51       16.25     14.84 o 
  10   3   1     1034.58      970.14     54.38 o 
  11   3   1        7.89       34.06     13.73 o 
  12   3   1       73.54      114.04     12.85 o 
  13   3   1       19.13       37.67     18.36 o 
  14   3   1       12.45       41.52     15.74 o 
   0   4   1       53.77       63.39     22.69 o 
   1   4   1       28.66       42.18     15.83 o 
   2   4   1     3898.19     3771.29     38.29 o 
   3   4   1       56.22       61.14     14.62 o 
   4   4   1      679.35      644.26     28.90 o 
   5   4   1       59.04       72.56     14.66 o 
   6   4   1       22.08       46.47     16.65 o 
   7   4   1       62.56       77.63     19.85 o 
   8   4   1       16.26       29.11     13.62 o 
   9   4   1       19.81       70.12     18.21 o 
  10   4   1      664.21      681.36     16.59 o 
  11   4   1        0.55        4.66     14.78 o 
  12   4   1       63.88       61.09     12.57 o 
  13   4   1        0.01        0.00     31.53 o 
  14   4   1       48.97       36.02     24.63 o 
   1   5   1      555.08      519.79     14.23 o 
   2   5   1      771.40      760.93     18.33 o 
   3   5   1      889.87      918.34     16.06 o 
   4   5   1      236.80      254.40     15.30 o 
   5   5   1      723.09      658.31     18.32 o 
   6   5   1        4.02       47.36     19.61 o 
   7   5   1      175.34      155.06     13.54 o 
   8   5   1      136.44      132.60     29.08 o 
   9   5   1      279.67      271.59     43.51 o 
  10   5   1      321.35      324.13     80.58 o 
  11   5   1       77.39       96.06     14.34 o 
  12   5   1       26.43       50.63     14.27 o 
  13   5   1       12.63       28.83     18.71 o 
   0   6   1     1142.53     1159.48     23.25 o 
   1   6   1      304.38      292.29     14.57 o 
   2   6   1      200.36      197.16     15.38 o 
   3   6   1        1.81       13.86     13.13 o 
   4   6   1      906.56      889.89     26.32 o 
   5   6   1      325.69      321.69     25.45 o 
   6   6   1       22.13       18.72     78.18 o 
   7   6   1        0.24       33.24     13.94 o 
   8   6   1      388.03      390.66     18.46 o 
   9   6   1       80.05       41.22     20.45 o 
  10   6   1       92.23       47.17     28.72 o 
  11   6   1        1.02        0.00     13.92 o 
  12   6   1       43.24       48.30     29.96 o 
   1   7   1      142.63      130.14     14.18 o 
   2   7   1      250.46      256.79     12.44 o 
   3   7   1      432.13      386.81     12.48 o 
   4   7   1      211.90      199.37     13.27 o 
   5   7   1       72.16      109.99     59.11 o 
   6   7   1      116.09      148.36     20.02 o 
   7   7   1      123.95      129.32     23.67 o 
   8   7   1       62.07       52.03     33.80 o 
   9   7   1       34.58       58.17     15.10 o 
  10   7   1      118.72       91.23     26.09 o 
  11   7   1       28.13        0.00     41.60 o 
   0   8   1      746.96      686.06     23.30 o 
   1   8   1        7.88       30.30     12.75 o 
   2   8   1        0.97        0.10     21.86 o 
   3   8   1        8.79       12.53     15.56 o 
   4   8   1      137.98      138.36     12.28 o 
   5   8   1       48.99       68.69     17.51 o 
   6   8   1        4.20       17.02     22.32 o 
   7   8   1        3.46       14.06     17.53 o 
   8   8   1       50.40      109.02     17.74 o 
   9   8   1       31.53       72.06     12.58 o 
   1   9   1        3.52       13.15     12.44 o 
   2   9   1       22.29        8.03     13.00 o 
   3   9   1        1.71       21.46     20.11 o 
   4   9   1      100.19       89.90     13.69 o 
   5   9   1        0.04       16.76     24.16 o 
   6   9   1       17.33       51.16     14.70 o 
   1   0   2      255.81      242.15     50.82 o 
   2   0   2       16.27       10.65     36.32 o 
   3   0   2     5678.46     5604.62     54.22 o 
   5   0   2      675.06      715.62     40.05 o 
   6   0   2      714.44      818.69     37.99 o 
   7   0   2        0.06        0.00     20.70 o 
   8   0   2     4885.41     4924.54     45.70 o 
   9   0   2        1.06        0.00     20.20 o 
  10   0   2       18.20       12.28     35.82 o 
  11   0   2        7.61       30.25     28.31 o 
  12   0   2        8.38       13.86     39.60 o 
  13   0   2      340.80      341.52     18.92 o 
  14   0   2      245.55      237.76     36.75 o 
  15   0   2        2.52        5.83     16.84 o 
   1   1   2      686.15      666.37     30.22 o 
   2   1   2        2.06       18.05     27.62 o 
   3   1   2     6271.18     5918.81    175.70 o 
   4   1   2        3.02       20.27     20.98 o 
   5   1   2     1080.53     1014.26     24.18 o 
   6   1   2      474.83      534.96     24.64 o 
   7   1   2      681.42      600.62     20.64 o 
   8   1   2        6.84        0.00     15.27 o 
   9   1   2       53.40       32.02     18.65 o 
  10   1   2        0.06       17.37     11.25 o 
  11   1   2        9.22       22.49     11.93 o 
  12   1   2        3.90        5.54     11.50 o 
  13   1   2       16.34       49.98     11.27 o 
  14   1   2       19.42       19.55     13.04 o 
  15   1   2       10.98        0.00     12.64 o 
   1   2   2     3840.15     4064.67     31.88 o 
   2   2   2      473.87      467.49     29.54 o 
   3   2   2     2113.37     2093.55     48.73 o 
   4   2   2      647.44      629.30     67.83 o 
   5   2   2     1154.90     1188.91     28.37 o 
   6   2   2      216.28      208.16     24.34 o 
   7   2   2      951.51      896.71     46.48 o 
   8   2   2       54.67       48.83     17.83 o 
   9   2   2       14.27       22.50     14.09 o 
  10   2   2        1.80        0.00     11.37 o 
  11   2   2       47.11       81.12     26.11 o 
  12   2   2      430.11      408.03     11.57 o 
  13   2   2       50.63       23.35     15.82 o 
  14   2   2       20.90       25.71     11.35 o 
  15   2   2       11.73       30.43     11.38 o 
   1   3   2     5316.70     5576.69     44.83 o 
   2   3   2     3886.01     3893.89     70.61 o 
   3   3   2      252.23      307.17     22.00 o 
   4   3   2        3.61       17.72     28.73 o 
   5   3   2      915.96      965.55     25.90 o 
   6   3   2     3466.13     3390.08     39.22 o 
   7   3   2       13.97       66.02     19.69 o 
   8   3   2       85.46      105.38     16.04 o 
   9   3   2      279.33      276.55     15.53 o 
  10   3   2      160.38      161.80     27.60 o 
  11   3   2        7.12       28.09     22.44 o 
  12   3   2        8.73       31.83     15.65 o 
  13   3   2      115.99      122.88     13.76 o 
  14   3   2        0.24       20.73     12.53 o 
   0   4   2     8674.46     9026.65     60.26 o 
   1   4   2      168.39      164.09     18.74 o 
   2   4   2     1123.71     1124.44     25.27 o 
   3   4   2      208.60      188.79     17.01 o 
   4   4   2     1990.60     2012.85     32.33 o 
   5   4   2      104.96      117.07     19.91 o 
   6   4   2       41.62       12.17     18.39 o 
   7   4   2       22.91       44.90     16.18 o 
   8   4   2      865.59      865.95     20.81 o 
   9   4   2      207.94      230.91     45.14 o 
  10   4   2        1.28       43.37     30.52 o 
  11   4   2       65.87       90.59     22.31 o 
  12   4   2      114.09      124.43     17.74 o 
  13   4   2       30.33       30.69     31.92 o 
  14   4   2       53.36       78.76     47.40 o 
   1   5   2      474.08      473.79     14.61 o 
   2   5   2       43.90       38.09     13.60 o 
   3   5   2      126.13      124.42     16.84 o 
   4   5   2        3.89        5.36     14.46 o 
   5   5   2      113.29      107.92     27.98 o 
   6   5   2      130.89      168.10     19.80 o 
   7   5   2       42.40       61.43     13.02 o 
   8   5   2      287.07      285.04     15.45 o 
   9   5   2       24.97       21.28     17.31 o 
  10   5   2        0.28        0.00     63.08 o 
  11   5   2        0.39        0.00     14.27 o 
  12   5   2        2.78       24.78     21.11 o 
  13   5   2      163.92      150.23     18.13 o 
   0   6   2        6.94       57.67     16.21 o 
   1   6   2     1403.59     1295.84     16.38 o 
   2   6   2      516.54      542.51     16.14 o 
   3   6   2      685.15      676.81     15.10 o 
   4   6   2        9.63       29.57     25.42 o 
   5   6   2      477.26      454.12     14.13 o 
   6   6   2      112.46       84.66     19.24 o 
   7   6   2       37.30       67.04     12.34 o 
   8   6   2       40.16       37.78     14.52 o 
   9   6   2      406.45      438.82     29.64 o 
  10   6   2       74.96       98.75     14.32 o 
  11   6   2        7.95       21.25     12.17 o 
  12   6   2       38.60       63.07     14.50 o 
   1   7   2      142.44      141.71     13.35 o 
   2   7   2      499.01      487.04     14.14 o 
   3   7   2      102.75      121.27     10.74 o 
   4   7   2        0.02        0.00     11.82 o 
   5   7   2       56.78       78.16     18.65 o 
   6   7   2      222.10      216.17     16.97 o 
   7   7   2        2.06        0.00     13.17 o 
   8   7   2      100.48      142.81     69.91 o 
   9   7   2        3.17        0.63     17.96 o 
  10   7   2       81.84       96.91     21.45 o 
   0   8   2       13.00       19.66     18.18 o 
   1   8   2        1.38        0.00     14.53 o 
   2   8   2      153.01      166.54     13.55 o 
   3   8   2        2.89        0.00     11.35 o 
   4   8   2        0.23        3.75     13.35 o 
   5   8   2        0.84        9.22     18.06 o 
   6   8   2       17.28        8.87     12.52 o 
   7   8   2       45.20       40.71     31.55 o 
   8   8   2       22.98       69.18     12.33 o 
   9   8   2        4.59        0.00     15.13 o 
   1   9   2        1.16       20.75     12.44 o 
   2   9   2       58.22       79.64     11.46 o 
   3   9   2        0.00       25.47     15.24 o 
   4   9   2        1.44        5.81     11.42 o 
   5   9   2       60.12       89.05     21.63 o 
   6   9   2        3.61       22.37     14.63 o 
   1   1   3      400.51      380.18     43.51 o 
   2   1   3     5045.11     4922.00     46.51 o 
   3   1   3    15871.46    15625.70    738.93 o 
   4   1   3      199.96      238.20     20.08 o 
   5   1   3      666.68      633.97     18.81 o 
   6   1   3     8628.19     8884.53    185.53 o 
   7   1   3      287.55      294.52     20.51 o 
   8   1   3       87.03      108.52     32.06 o 
   9   1   3      305.87      343.34     20.77 o 
  10   1   3        7.31       40.37     22.49 o 
  11   1   3      276.13      255.62     12.52 o 
  12   1   3        0.98       17.54     19.53 o 
  13   1   3       56.54       56.45     14.86 o 
  14   1   3      105.61      107.31     14.72 o 
  15   1   3      200.67      172.42     11.68 o 
   0   2   3     1643.99     1637.52     38.99 o 
   1   2   3      657.54      708.02     25.09 o 
   2   2   3     1320.89     1277.15     26.40 o 
   3   2   3      974.19      883.85     25.77 o 
   4   2   3     4485.65     4359.12    226.14 o 
   5   2   3      167.90      112.98     23.65 o 
   6   2   3        0.18        0.00     31.81 o 
   7   2   3     1314.84     1223.36     31.92 o 
   8   2   3      553.50      549.29     22.33 o 
   9   2   3       22.02       16.34     17.12 o 
  10   2   3       88.94       88.87     14.23 o 
  11   2   3        1.65       21.38     17.40 o 
  12   2   3        0.00       37.17     12.35 o 
  13   2   3       33.22       38.40     10.42 o 
  14   2   3       46.21       45.04     14.92 o 
  15   2   3        7.07       19.32     22.97 o 
   1   3   3      713.51      828.54     19.56 o 
   2   3   3     6560.40     6666.60     28.79 o 
   3   3   3      582.00      624.88     19.03 o 
   4   3   3      318.91      308.24     22.78 o 
   5   3   3       58.46       43.45     18.24 o 
   6   3   3      345.57      342.53     31.94 o 
   7   3   3      525.08      488.26     22.04 o 
   8   3   3       96.18      104.73     21.78 o 
   9   3   3        1.70       51.35     32.89 o 
  10   3   3      780.94      755.38     26.19 o 
  11   3   3      763.11      711.44     43.14 o 
  12   3   3       48.20       30.55     13.14 o 
  13   3   3       21.42       15.20     15.42 o 
  14   3   3       10.14        0.00     15.27 o 
   0   4   3      518.84      542.38     19.25 o 
   1   4   3      146.20      157.19     15.78 o 
   2   4   3      476.26      461.11     16.52 o 
   3   4   3      640.21      611.55     34.32 o 
   4   4   3     1750.93     1610.15    166.45 o 
   5   4   3       41.93       13.40     19.80 o 
   6   4   3       43.15       12.76     19.91 o 
   7   4   3      277.31      244.28     29.30 o 
   8   4   3      447.36      454.85     20.35 o 
   9   4   3        3.87        8.43     32.39 o 
  10   4   3       97.03      125.91     23.13 o 
  11   4   3        1.89       42.10     16.49 o 
  12   4   3        8.03       15.41     31.14 o 
  13   4   3       37.20       24.33     35.87 o 
  14   4   3       22.86       93.91     25.41 o 
   1   5   3      100.82      124.35     20.52 o 
   2   5   3      552.27      617.99     33.31 o 
   3   5   3      521.37      503.72     16.13 o 
   4   5   3      121.64      154.20     18.96 o 
   5   5   3        0.21        0.00     26.87 o 
   6   5   3       98.88      145.22     26.01 o 
   7   5   3       83.62       94.83     15.33 o 
   8   5   3      306.69      288.66     18.69 o 
   9   5   3        9.26        5.76     32.50 o 
  10   5   3       70.81       32.69     12.49 o 
  11   5   3       90.21       26.74     17.29 o 
  12   5   3       20.58       46.15     17.39 o 
  13   5   3       61.15       58.02     26.27 o 
   0   6   3      656.90      679.69     27.12 o 
   1   6   3      300.19      303.26     13.13 o 
   2   6   3       99.24       90.32     13.92 o 
   3   6   3     1390.07     1246.15     17.97 o 
   4   6   3      303.78      356.98     32.29 o 
   5   6   3      297.67      308.74     20.12 o 
   6   6   3        8.17       14.97     27.81 o 
   7   6   3      175.55      204.43     12.86 o 
   8   6   3      147.66      205.48     17.55 o 
   9   6   3      441.69      427.17     15.13 o 
  10   6   3       49.87       49.72     23.34 o 
  11   6   3       73.77      135.20     23.92 o 
  12   6   3       51.23       25.47     17.48 o 
   1   7   3       55.74       75.72     14.23 o 
   2   7   3       62.14       62.71     10.43 o 
   3   7   3       98.36      133.18     15.84 o 
   4   7   3       83.26       85.50     13.24 o 
   5   7   3        2.04        0.00     16.75 o 
   6   7   3       40.53       33.96     12.99 o 
   7   7   3        0.54        0.00     15.91 o 
   8   7   3      224.53      226.82     20.23 o 
   9   7   3       20.57       44.48     17.34 o 
  10   7   3       15.05       12.50     12.67 o 
   0   8   3       76.60       46.44     18.30 o 
   1   8   3       42.43       52.66     10.59 o 
   2   8   3        2.37       21.98     14.85 o 
   3   8   3      199.54      191.30     13.12 o 
   4   8   3       98.54      110.10     15.26 o 
   5   8   3       21.49        0.00     15.98 o 
   6   8   3        3.43       33.09     27.53 o 
   7   8   3        0.73        0.00     14.00 o 
   8   8   3       29.57       22.53     32.28 o 
   1   9   3        6.35       18.99     12.43 o 
   2   9   3       33.80       37.64     12.68 o 
   3   9   3       51.33       47.09     11.89 o 
   4   9   3        7.07       24.06     15.35 o 
   5   9   3       50.64       35.13     26.97 o 
   6   9   3       10.00       29.00     27.02 o 
   2   0   4        1.45       29.09     40.04 o 
   3   0   4     4933.95     4675.97    280.38 o 
   4   0   4     1943.79     1744.69    217.65 o 
   5   0   4      358.20      376.16     26.87 o 
   6   0   4     2041.79     1894.25    287.15 o 
   7   0   4      147.92      149.92     17.31 o 
   8   0   4      271.67      176.01     30.65 o 
   9   0   4     1069.76     1032.66     32.26 o 
  10   0   4       11.69        8.76     20.06 o 
  11   0   4        9.13       24.15     16.25 o 
  12   0   4       75.99       46.52     18.43 o 
  13   0   4       13.59       21.73     17.42 o 
  14   0   4        4.56        0.00     18.53 o 
  15   0   4        4.41        9.98     14.45 o 
   1   1   4     5025.05     5000.92     46.86 o 
   2   1   4     1268.31     1300.72     39.26 o 
   3   1   4       72.06       80.84     22.41 o 
   4   1   4     2940.30     2956.58     67.66 o 
   5   1   4      333.68      294.15     14.55 o 
   6   1   4      902.51      823.57     29.77 o 
   7   1   4        0.81       11.98     17.24 o 
   8   1   4        1.70       13.48     20.21 o 
   9   1   4      129.40      157.25     19.68 o 
  10   1   4       19.92       34.09     19.00 o 
  11   1   4        6.25       14.91     15.50 o 
  12   1   4        2.88       18.79     27.04 o 
  13   1   4      188.03      180.32     12.94 o 
  14   1   4        4.61        6.69     12.31 o 
  15   1   4        0.05        0.00     11.32 o 
   0   2   4     2014.73     1891.19     33.41 o 
   1   2   4     6092.15     6141.69     31.78 o 
   2   2   4     1331.95     1340.08     26.81 o 
   3   2   4       30.96       38.80     19.00 o 
   4   2   4      583.61      615.34     24.74 o 
   5   2   4      587.77      614.02     18.66 o 
   6   2   4       20.87       34.34     18.91 o 
   7   2   4       35.79        6.92     20.02 o 
   8   2   4        6.47       20.16     19.63 o 
   9   2   4       57.71       67.84     22.08 o 
  10   2   4       35.84       37.53     13.45 o 
  11   2   4       24.86       21.41     11.54 o 
  12   2   4        7.21        7.71     18.25 o 
  13   2   4       52.22       78.65     21.32 o 
  14   2   4        0.61        9.92     13.67 o 
  15   2   4        0.00       18.86     11.71 o 
   1   3   4     6393.68     6618.10     50.91 o 
   2   3   4     3632.29     3577.38     25.18 o 
   3   3   4        8.20       50.07     20.20 o 
   4   3   4      295.12      332.45     17.52 o 
   5   3   4        4.81       24.66     14.40 o 
   6   3   4       93.16       97.79     18.24 o 
   7   3   4       30.05       86.30     19.57 o 
   8   3   4      754.17      738.53     22.42 o 
   9   3   4        3.60       15.54     16.49 o 
  10   3   4       72.01       69.53     13.88 o 
  11   3   4        2.89        0.00     18.73 o 
  12   3   4        0.80        4.77     13.26 o 
  13   3   4      295.85      267.39     17.80 o 
  14   3   4        4.39       30.99     15.17 o 
   0   4   4      820.40      852.44     23.68 o 
   1   4   4      174.08      167.41     15.22 o 
   2   4   4        1.09        7.98     13.14 o 
   3   4   4      107.61      115.77     20.28 o 
   4   4   4     1726.46     1803.48     46.43 o 
   5   4   4       15.49       26.77     16.77 o 
   6   4   4      390.29      420.83     25.96 o 
   7   4   4      210.21      223.47     28.33 o 
   8   4   4        7.69       40.27     18.68 o 
   9   4   4      342.69      321.75     15.48 o 
  10   4   4       87.96       73.46     37.91 o 
  11   4   4        4.38       24.84     38.55 o 
  12   4   4        1.61       32.69     51.98 o 
  13   4   4       37.37       26.09     17.87 o 
  14   4   4        0.30       25.86     17.56 o 
   1   5   4      759.18      692.26     19.20 o 
   2   5   4      141.44      142.40     19.95 o 
   3   5   4        2.99        0.00     18.90 o 
   4   5   4      708.87      674.45     29.60 o 
   5   5   4       10.54        5.61     17.65 o 
   6   5   4       54.54        3.93     26.98 o 
   7   5   4        0.02       13.89     25.86 o 
   8   5   4        5.26       41.75     29.87 o 
   9   5   4       25.80       28.30     14.67 o 
  10   5   4       34.87       77.28     18.17 o 
  11   5   4        0.09       10.92     17.53 o 
  12   5   4        1.44        2.83     36.98 o 
  13   5   4      118.29      133.60     15.04 o 
   0   6   4      293.82      250.68     27.92 o 
   1   6   4       63.84       52.10     19.66 o 
   2   6   4      214.27      226.08     16.41 o 
   3   6   4      144.88      140.85     17.12 o 
   4   6   4        1.40       21.60     15.66 o 
   5   6   4      107.28      126.74     17.16 o 
   6   6   4        5.06        0.00     69.29 o 
   7   6   4      114.82      131.50     17.63 o 
   8   6   4        0.04        0.00     12.53 o 
   9   6   4        9.24        3.67     17.04 o 
  10   6   4        6.18        0.00     11.92 o 
  11   6   4       49.01      117.16     32.11 o 
  12   6   4        2.27        0.00     17.92 o 
   1   7   4      215.97      210.95     23.01 o 
   2   7   4        5.60        0.00     13.33 o 
   3   7   4      148.28      136.18     19.42 o 
   4   7   4       23.38       26.55     11.56 o 
   5   7   4      103.41       93.52     19.33 o 
   6   7   4        9.63       16.51     42.46 o 
   7   7   4      173.15      163.50     18.02 o 
   8   7   4        0.07       50.69     17.59 o 
   9   7   4        1.13        0.00     29.04 o 
  10   7   4       13.07       35.53     14.29 o 
   0   8   4      136.36      122.38     18.31 o 
   1   8   4        2.40       21.49     11.36 o 
   2   8   4       15.72       20.49     12.76 o 
   3   8   4        5.80       31.65     12.85 o 
   4   8   4      137.96      180.13     23.57 o 
   5   8   4        9.96       28.92     13.39 o 
   6   8   4       68.59       53.99     28.71 o 
   7   8   4       80.94      121.05     19.07 o 
   8   8   4       21.96       42.07     31.94 o 
   1   9   4        8.02        0.00     12.41 o 
   2   9   4       24.15       54.44     12.40 o 
   3   9   4        5.97       18.02     12.39 o 
   4   9   4        0.17        0.00     15.36 o 
   5   9   4        6.72       24.29     13.73 o 
   1   1   5     2031.28     1939.33     35.22 o 
   2   1   5     2642.52     2719.78     39.51 o 
   3   1   5      262.57      258.61     21.26 o 
   4   1   5        2.38       38.55     15.86 o 
   5   1   5       33.10       37.67     14.82 o 
   6   1   5     3849.03     3983.80    102.15 o 
   7   1   5      155.02      127.46     13.38 o 
   8   1   5        0.44        9.17     16.81 o 
   9   1   5        2.30        3.65     15.65 o 
  10   1   5       92.38      113.00     19.72 o 
  11   1   5      579.00      552.35     38.31 o 
  12   1   5       36.93       37.62     12.72 o 
  13   1   5       14.71       20.60     15.06 o 
  14   1   5        4.41        2.16     10.05 o 
  15   1   5       20.15       59.49     12.40 o 
   0   2   5     6428.49     6144.81     44.45 o 
   1   2   5      185.22      206.48     24.44 o 
   2   2   5      401.24      406.66     18.33 o 
   3   2   5     1698.73     1745.85     24.89 o 
   4   2   5     1781.83     1663.66     40.64 o 
   5   2   5     1078.83     1049.17     19.44 o 
   6   2   5       67.99       77.43     15.35 o 
   7   2   5      397.34      418.11     17.58 o 
   8   2   5       35.12       29.68     27.51 o 
   9   2   5      294.84      303.20     20.14 o 
  10   2   5       52.25       12.51     20.68 o 
  11   2   5        3.85       17.70     15.98 o 
  12   2   5        5.14        0.00     13.38 o 
  13   2   5       15.67       27.46     12.50 o 
  14   2   5        1.69        9.38     13.66 o 
  15   2   5        1.30        9.17     13.17 o 
   1   3   5      366.45      426.06     17.62 o 
   2   3   5     5436.84     5629.30     29.43 o 
   3   3   5     1165.74     1278.63     31.67 o 
   4   3   5      446.32      437.43     19.15 o 
   5   3   5      297.05      349.82     13.74 o 
   6   3   5     4062.07     4457.08    208.64 o 
   7   3   5      298.84      288.37     36.51 o 
   8   3   5      209.38      243.98     19.65 o 
   9   3   5       35.26        0.00     18.53 o 
  10   3   5      487.73      357.98     35.82 o 
  11   3   5       10.75       30.70     12.76 o 
  12   3   5       17.44       27.77     12.60 o 
  13   3   5       42.32       33.25     16.60 o 
  14   3   5       71.50      119.56     23.09 o 
   0   4   5     3631.86     3747.23     32.32 o 
   1   4   5        3.29       40.03     14.47 o 
   2   4   5      233.08      216.50     15.39 o 
   3   4   5      926.76      918.58     16.94 o 
   4   4   5     1134.60     1202.89     19.46 o 
   5   4   5      103.67       98.58     16.08 o 
   6   4   5        1.75       19.05     19.71 o 
   7   4   5       97.10       78.31     18.01 o 
   8   4   5      134.90      206.50     47.94 o 
   9   4   5      172.11      201.71     23.90 o 
  10   4   5       86.71      147.42     24.89 o 
  11   4   5        5.87        0.00     24.23 o 
  12   4   5       51.09       77.21     14.30 o 
  13   4   5        0.13       56.63     14.31 o 
  14   4   5        1.25       21.21     17.51 o 
   1   5   5      519.88      535.02     15.21 o 
   2   5   5     1141.51     1245.10     16.21 o 
   3   5   5       75.99       86.18     16.32 o 
   4   5   5      258.18      288.89     20.50 o 
   5   5   5      248.88      287.03     22.53 o 
   6   5   5       37.79       86.94     26.42 o 
   7   5   5      189.34      251.20     26.42 o 
   8   5   5      220.98      211.68     25.15 o 
   9   5   5        7.54        9.98     14.73 o 
  10   5   5       59.08      106.66     17.28 o 
  11   5   5       25.63        9.96     23.15 o 
  12   5   5        6.74       13.12     14.27 o 
  13   5   5       25.02       44.57     28.57 o 
   0   6   5        1.89        6.29     19.24 o 
   1   6   5       95.86       94.24     33.08 o 
   2   6   5        0.00       40.70     19.31 o 
   3   6   5       58.27       74.12     24.35 o 
   4   6   5       54.31       74.89     20.31 o 
   5   6   5       45.34       66.31     21.06 o 
   6   6   5        3.97        0.00     16.99 o 
   7   6   5       56.63       50.45     43.15 o 
   8   6   5        1.11        0.00     17.60 o 
   9   6   5        0.65       17.35     13.66 o 
  10   6   5       21.19       59.37     67.63 o 
  11   6   5        1.18       61.95     11.80 o 
  12   6   5        0.96        0.00     14.77 o 
   1   7   5       40.10       49.02     11.78 o 
   2   7   5       70.19      103.19     13.53 o 
   3   7   5       25.69       30.22     11.77 o 
   4   7   5       89.14       86.02     13.22 o 
   5   7   5        0.14        0.00     12.00 o 
   6   7   5        2.63       79.46     43.47 o 
   7   7   5        0.30       21.02     12.62 o 
   8   7   5       50.47       58.93     26.53 o 
   9   7   5        5.45       19.73     13.93 o 
  10   7   5       11.00        4.39     13.89 o 
   0   8   5        5.17       15.40     48.20 o 
   1   8   5        0.52        0.00     14.94 o 
   2   8   5        8.86        5.01     12.48 o 
   3   8   5      128.16      128.24     14.39 o 
   4   8   5       30.23       37.61     15.33 o 
   5   8   5        4.25        6.08     13.57 o 
   6   8   5        0.61       57.11     58.74 o 
   7   8   5        0.41       28.38     12.76 o 
   8   8   5        3.74        5.62     25.39 o 
   1   9   5        0.16       13.27     12.40 o 
   2   9   5        0.00       32.31     12.43 o 
   3   9   5       58.88       68.74     14.53 o 
   4   9   5        6.83        0.00     13.42 o 
   5   9   5       11.34       16.21     13.66 o 
   2   0   6        8.12       60.22     47.57 o 
   3   0   6      353.93      345.90     41.60 o 
   4   0   6      268.30      304.57     19.20 o 
   5   0   6       44.44       55.64     22.48 o 
   6   0   6     1198.37     1227.37     20.97 o 
   7   0   6     1713.13     1774.07     25.60 o 
   8   0   6      118.44       83.19     14.70 o 
   9   0   6      169.58      106.14     27.96 o 
  10   0   6        2.26       45.62     27.43 o 
  11   0   6       25.13       57.82     26.01 o 
  12   0   6      139.29      174.44     24.93 o 
  13   0   6        0.39       20.46     17.79 o 
  14   0   6       22.63       27.02     27.32 o 
  15   0   6       14.10       31.24     18.99 o 
   1   1   6      186.50      211.49     33.91 o 
   2   1   6      312.99      289.33     33.33 o 
   3   1   6     2021.93     2148.09     36.95 o 
   4   1   6     1830.64     1838.58     21.85 o 
   5   1   6      123.96      141.24     16.01 o 
   6   1   6       38.57       52.75     13.23 o 
   7   1   6      468.65      468.59     15.52 o 
   8   1   6       46.43       49.87     11.51 o 
   9   1   6      127.14      116.77     19.82 o 
  10   1   6      109.69      104.07     15.55 o 
  11   1   6       19.05        5.72     21.73 o 
  12   1   6        0.52       15.97     17.77 o 
  13   1   6        1.60       14.96     11.39 o 
  14   1   6        0.57       20.14     12.35 o 
  15   1   6       11.02       28.73     11.05 o 
   0   2   6     3862.03     3846.73     30.90 o 
   1   2   6     4581.06     4566.90     27.60 o 
   2   2   6       85.68      120.01     18.34 o 
   3   2   6     1876.89     1960.15     30.20 o 
   4   2   6      397.91      449.38     17.62 o 
   5   2   6     4884.89     4960.74     58.45 o 
   6   2   6       88.97      122.11     15.03 o 
   7   2   6      413.96      432.97     17.79 o 
   8   2   6        6.61       34.08     18.00 o 
   9   2   6      226.62      269.13     28.74 o 
  10   2   6        3.15        0.00     18.60 o 
  11   2   6       13.84        0.00     24.63 o 
  12   2   6       92.67      125.03     22.47 o 
  13   2   6       76.12       70.65     30.59 o 
  14   2   6       12.20        6.66     17.27 o 
  15   2   6       11.86        0.00     14.66 o 
   1   3   6       45.85       32.29     16.45 o 
   2   3   6     1183.23     1210.39     17.47 o 
   3   3   6       42.98       50.83     18.56 o 
   4   3   6     1902.86     1871.72     18.11 o 
   5   3   6      100.51      140.61     22.89 o 
   6   3   6        0.60       17.34     12.43 o 
   7   3   6      176.57      200.84     19.87 o 
   8   3   6      193.22      238.25     21.84 o 
   9   3   6        3.08       56.74     25.86 o 
  10   3   6      225.94      207.12     18.15 o 
  11   3   6       99.93       99.09     22.12 o 
  12   3   6        1.72       56.63     18.15 o 
  13   3   6       44.36       59.58     15.56 o 
  14   3   6        6.83        0.00     15.64 o 
   0   4   6      957.67      931.09     22.57 o 
   1   4   6       66.68      128.50     12.98 o 
   2   4   6        4.57       23.05     19.16 o 
   3   4   6      467.58      479.56     15.75 o 
   4   4   6     1319.92     1426.89     45.31 o 
   5   4   6      561.11      590.07     20.05 o 
   6   4   6        3.79        0.00     15.53 o 
   7   4   6      176.76      180.62     19.99 o 
   8   4   6       90.56       74.18     20.88 o 
   9   4   6      270.14      259.76     21.31 o 
  10   4   6        5.07       19.91     15.08 o 
  11   4   6       76.38       57.71     16.14 o 
  12   4   6        8.44       40.02     16.95 o 
  13   4   6      153.46      115.93     13.94 o 
   1   5   6      398.37      421.52     13.53 o 
   2   5   6        1.50       13.01     14.23 o 
   3   5   6      187.47      175.43     14.23 o 
   4   5   6      297.23      301.10     17.62 o 
   5   5   6        5.35       38.30     16.26 o 
   6   5   6       12.11       23.27     16.47 o 
   7   5   6      188.95      178.38     22.99 o 
   8   5   6       16.23        0.00     25.82 o 
   9   5   6       54.86       71.82     24.48 o 
  10   5   6       41.57       81.76     12.53 o 
  11   5   6        1.80       41.33     25.88 o 
  12   5   6        5.69       28.33     17.77 o 
  13   5   6       31.32       20.35     54.04 o 
   0   6   6       37.67       69.76     19.09 o 
   1   6   6       92.55       90.70     12.46 o 
   2   6   6        8.56       15.22     14.28 o 
   3   6   6       11.37        0.00     27.66 o 
   4   6   6      138.57      208.80     26.80 o 
   5   6   6       90.34       63.86     18.89 o 
   6   6   6        5.57       42.29     17.52 o 
   7   6   6       73.07      124.89     24.63 o 
   8   6   6       32.99       22.12     23.99 o 
   9   6   6       16.61       69.11     41.47 o 
  10   6   6        0.56        0.00     13.77 o 
  11   6   6        0.28        8.24     16.52 o 
   1   7   6        5.89       27.47     18.00 o 
   2   7   6       27.84       14.15     12.43 o 
   3   7   6      170.47      166.28     29.79 o 
   4   7   6       25.53       52.21     15.54 o 
   5   7   6       34.70       52.88     15.66 o 
   6   7   6       11.01        0.00     32.90 o 
   7   7   6        2.34       22.06     28.52 o 
   8   7   6       59.49       90.81     17.61 o 
   9   7   6        0.19       23.69     20.04 o 
  10   7   6        5.94       20.86     12.60 o 
   0   8   6       25.26       43.13     14.44 o 
   1   8   6       16.14        9.86     12.52 o 
   2   8   6        0.17        4.14     13.60 o 
   3   8   6        6.92       37.32     14.37 o 
   4   8   6       11.14       23.72     13.12 o 
   5   8   6       71.26       89.75     32.73 o 
   6   8   6       10.01       38.62     27.30 o 
   7   8   6        0.01        7.71     17.23 o 
   8   8   6        6.09        7.71     12.81 o 
   1   9   6      177.83      157.82     11.59 o 
   2   9   6       11.46       25.15     13.66 o 
   3   9   6      121.02      118.26     11.72 o 
   4   9   6        9.64       61.05     18.51 o 
   5   9   6       88.54       79.10     12.07 o 
   1   1   7     3071.85     3018.93     49.33 o 
   2   1   7     1002.41      978.74     25.58 o 
   3   1   7       85.89      110.25     21.10 o 
   4   1   7      482.63      493.53     17.73 o 
   5   1   7     1265.97     1265.05     36.82 o 
   6   1   7     1840.86     1947.58     22.58 o 
   7   1   7      572.99      621.34     12.96 o 
   8   1   7      140.87      135.31     13.16 o 
   9   1   7       80.35       94.14     20.60 o 
  10   1   7       10.43       21.22     18.83 o 
  11   1   7      143.49      139.37     14.58 o 
  12   1   7       11.16        0.00     17.68 o 
  13   1   7       52.45       89.27     14.47 o 
  14   1   7       99.51      101.83     11.40 o 
  15   1   7       10.36       14.93     19.55 o 
   0   2   7       87.39      100.60     36.57 o 
   1   2   7      294.15      303.26     18.90 o 
   2   2   7     1696.62     1665.52     19.49 o 
   3   2   7      149.53      166.47     24.02 o 
   4   2   7      176.10      194.57     14.76 o 
   5   2   7      173.88      185.19     15.70 o 
   6   2   7        6.23       47.35     16.54 o 
   7   2   7      665.23      574.38     17.81 o 
   8   2   7       93.46       76.53     15.12 o 
   9   2   7       25.10       42.25     15.41 o 
  10   2   7       78.45       83.98     19.01 o 
  11   2   7        9.71        0.75     24.66 o 
  12   2   7        0.13        0.00     25.34 o 
  13   2   7        0.34       29.97     17.73 o 
  14   2   7        5.71       24.67     30.57 o 
   1   3   7       88.98       77.48     15.67 o 
   2   3   7      319.27      354.75     18.71 o 
   3   3   7      537.42      586.58     16.76 o 
   4   3   7      270.85      290.31     18.09 o 
   5   3   7      197.60      237.00     15.15 o 
   6   3   7       33.95       32.57     12.69 o 
   7   3   7      282.14      311.34     15.00 o 
   8   3   7       16.94        6.16     16.81 o 
   9   3   7       18.58       61.58     54.87 o 
  10   3   7        0.04        0.00     18.53 o 
  11   3   7       42.32       94.39     24.59 o 
  12   3   7        0.12        0.85     28.20 o 
  13   3   7        6.34        6.71     15.29 o 
  14   3   7       18.22       37.40     13.52 o 
   0   4   7      406.47      413.18     18.04 o 
   1   4   7        2.58       22.99     14.47 o 
   2   4   7      840.66      765.20     18.30 o 
   3   4   7       54.85       54.24     16.26 o 
   4   4   7      380.23      410.48     17.94 o 
   5   4   7       16.66       12.58     17.09 o 
   6   4   7        0.91        1.50     15.25 o 
   7   4   7      155.13      144.85     14.82 o 
   8   4   7      136.92      122.35     18.36 o 
   9   4   7       67.42      111.61     29.64 o 
  10   4   7      131.51      100.54     15.59 o 
  11   4   7       17.27        0.93     18.34 o 
  12   4   7       30.68       19.20     14.99 o 
  13   4   7        4.29       26.14     13.43 o 
   1   5   7       79.11       98.83     11.57 o 
   2   5   7       23.16       49.85     14.38 o 
   3   5   7       72.72       68.90     17.89 o 
   4   5   7       91.86      111.88     16.93 o 
   5   5   7       20.82       58.43     23.93 o 
   6   5   7       62.80       64.17     17.61 o 
   7   5   7       29.52       31.79     19.01 o 
   8   5   7       96.43      129.68     21.59 o 
   9   5   7       12.27        0.00     24.63 o 
  10   5   7       52.22       69.28     17.55 o 
  11   5   7        5.58        4.10     67.74 o 
  12   5   7        0.10        0.00     14.97 o 
   0   6   7        1.07       57.83     19.18 o 
   1   6   7       24.28       24.87     20.04 o 
   2   6   7      128.78      120.36     15.39 o 
   3   6   7       75.27       81.19     15.38 o 
   4   6   7       48.45       51.78     14.97 o 
   5   6   7       19.53       24.14     19.93 o 
   6   6   7        8.83        3.54     17.24 o 
   7   6   7       12.20        0.00     17.85 o 
   8   6   7       19.06       10.52     16.99 o 
   9   6   7        0.79        0.00     17.07 o 
  10   6   7       68.36       92.43     41.75 o 
  11   6   7        7.37        0.00     42.96 o 
   1   7   7        0.02       32.65     23.35 o 
   2   7   7        0.01        3.57     20.19 o 
   3   7   7       14.42        7.22     17.37 o 
   4   7   7        0.30       28.08     14.08 o 
   5   7   7        3.84       15.04     19.20 o 
   6   7   7       33.13       70.81     20.00 o 
   7   7   7        0.98        0.00     25.26 o 
   8   7   7       15.14       11.98     14.47 o 
   9   7   7        3.40       22.05     14.06 o 
  10   7   7        3.39        0.00     47.49 o 
   0   8   7        5.99        9.86     29.15 o 
   1   8   7        0.03       10.59     17.72 o 
   2   8   7        9.45        2.99     13.56 o 
   3   8   7       85.76       64.44     12.62 o 
   4   8   7       31.69       63.19     18.28 o 
   5   8   7       20.24       39.12     13.08 o 
   6   8   7       26.14       46.76     14.28 o 
   7   8   7        8.03        0.00     12.46 o 
   8   8   7        0.99       32.01     87.63 o 
   1   9   7       63.09       80.05     12.50 o 
   2   9   7        1.49       18.45     12.42 o 
   3   9   7        1.86       16.18     19.39 o 
   4   9   7        1.10       23.13     15.22 o 
   2   0   8       62.56      124.07     37.16 o 
   3   0   8     3214.25     3275.74     45.47 o 
   4   0   8      951.52      973.19     34.47 o 
   5   0   8       97.06      115.99     16.90 o 
   6   0   8      384.99      363.30     21.55 o 
   7   0   8       48.14       53.17     17.15 o 
   8   0   8      228.41      213.90     20.40 o 
   9   0   8      500.69      502.53     20.88 o 
  10   0   8      191.80      198.06     27.06 o 
  11   0   8        5.26        6.70     25.15 o 
  12   0   8        7.86        8.65     18.15 o 
  13   0   8       32.45       40.38     25.00 o 
  14   0   8       29.50       81.60     17.64 o 
  15   0   8        8.16        4.20     15.92 o 
   1   1   8      850.45      741.00     40.53 o 
   2   1   8      216.43      250.90     37.05 o 
   3   1   8      195.78      233.93     16.96 o 
   4   1   8      157.21      139.28     16.10 o 
   5   1   8      125.71      134.26     17.45 o 
   6   1   8        2.92        0.00     16.95 o 
   7   1   8       24.14       47.30     14.04 o 
   8   1   8      312.67      304.16     13.03 o 
   9   1   8        0.37        0.00     12.36 o 
  10   1   8        1.27        0.00     11.62 o 
  11   1   8       63.50       54.83     18.26 o 
  12   1   8       43.87       58.54     17.70 o 
  13   1   8       26.50       49.20     17.70 o 
  14   1   8        0.62        5.89     12.39 o 
   0   2   8     5462.73     5474.67     50.15 o 
   1   2   8     1037.26     1102.19     19.14 o 
   2   2   8      229.09      221.23     20.09 o 
   3   2   8      452.75      441.04     36.57 o 
   4   2   8      133.70      174.88     15.90 o 
   5   2   8      518.82      604.51     18.75 o 
   6   2   8      237.22      227.95     16.65 o 
   7   2   8        2.16       32.22     15.68 o 
   8   2   8       64.51       91.92     14.07 o 
   9   2   8      120.38      155.72     16.06 o 
  10   2   8        4.57        0.00     19.39 o 
  11   2   8        6.01       23.84     24.59 o 
  12   2   8        2.34        0.00     23.95 o 
  13   2   8        0.25       11.90     16.95 o 
  14   2   8       11.34       42.95     20.66 o 
   1   3   8     2809.24     2809.66     22.45 o 
   2   3   8     1709.88     1710.49     18.78 o 
   3   3   8      211.69      284.05     16.34 o 
   4   3   8      409.37      395.94     18.77 o 
   5   3   8      381.99      306.49     15.19 o 
   6   3   8       77.94       89.68     16.51 o 
   7   3   8       13.53       28.10     16.63 o 
   8   3   8        1.09        0.00     11.90 o 
   9   3   8       14.98       31.52     16.82 o 
  10   3   8       55.56       79.01     17.03 o 
  11   3   8      185.86      184.10     25.64 o 
  12   3   8       57.06      113.29     17.52 o 
  13   3   8       36.88       27.23     15.38 o 
  14   3   8        0.51        0.17     20.30 o 
   0   4   8      211.49      223.38     17.52 o 
   1   4   8       10.20       40.50     12.60 o 
   2   4   8       38.35       39.61     17.75 o 
   3   4   8        1.46        6.10     16.24 o 
   4   4   8      146.81      164.69     12.77 o 
   5   4   8      145.70      161.10     18.41 o 
   6   4   8        8.42       34.37     11.45 o 
   7   4   8       11.71       19.65     11.99 o 
   8   4   8        5.36       17.82     16.95 o 
   9   4   8       22.60       61.65     18.91 o 
  10   4   8       21.51       12.55     15.21 o 
  11   4   8       47.62       30.64     20.24 o 
  12   4   8       16.45       49.29     14.14 o 
  13   4   8       14.15        4.00     18.17 o 
   1   5   8       45.15       39.13     12.52 o 
   2   5   8       22.63       24.26     14.77 o 
   3   5   8        1.67       23.24     23.84 o 
   4   5   8       77.19       77.78     13.30 o 
   5   5   8       52.62       62.13     13.24 o 
   6   5   8       21.70       30.50     14.48 o 
   7   5   8       93.44       94.22     16.74 o 
   8   5   8        0.94       49.64     32.17 o 
   9   5   8        0.30       48.95     28.87 o 
  10   5   8       16.14        0.00     14.86 o 
  11   5   8        9.10        0.00     16.95 o 
  12   5   8       29.58       25.36     17.62 o 
   0   6   8       34.28       32.15     39.17 o 
   1   6   8      118.72      135.48     12.38 o 
   2   6   8       18.99       48.01     15.00 o 
   3   6   8      103.22       89.48     13.42 o 
   4   6   8       50.51       59.00     15.08 o 
   5   6   8        1.00       12.11     21.18 o 
   6   6   8       65.32       99.34     23.83 o 
   7   6   8        2.36        7.10     13.16 o 
   8   6   8       13.02       68.79     23.73 o 
   9   6   8       16.33        1.50     24.06 o 
  10   6   8       42.94        1.09     24.55 o 
  11   6   8        9.24        0.00     18.19 o 
   1   7   8        2.97        1.70     17.82 o 
   2   7   8      113.48      121.30     24.81 o 
   3   7   8      143.03      152.40     17.40 o 
   4   7   8        0.00       20.32     17.14 o 
   5   7   8        1.14       25.60     17.72 o 
   6   7   8        2.10        0.00     18.03 o 
   7   7   8        0.16       23.13     16.73 o 
   8   7   8      181.42      224.33     24.55 o 
   9   7   8        3.74       33.97     26.31 o 
  10   7   8        0.61        0.00     38.46 o 
   0   8   8      106.12       62.46     18.30 o 
   1   8   8       19.90       29.73     17.70 o 
   2   8   8        0.30       22.33     33.44 o 
   3   8   8       25.52       77.46     33.07 o 
   4   8   8        0.14        8.26     19.04 o 
   5   8   8        0.25        0.00     11.50 o 
   6   8   8       20.32       15.19     11.29 o 
   7   8   8       13.15       28.14     30.65 o 
   1   9   8        0.09       36.09     14.86 o 
   2   9   8        9.86       26.49     17.87 o 
   3   9   8       30.41       37.83     12.68 o 
   4   9   8       25.61       25.35     21.71 o 
   1   1   9     1105.76     1230.04     30.39 o 
   2   1   9      556.21      554.54     36.71 o 
   3   1   9     2220.84     2199.99     43.02 o 
   4   1   9        3.91       24.36     15.59 o 
   5   1   9        1.82        0.00     25.68 o 
   6   1   9      287.45      346.33     17.08 o 
   7   1   9       60.05       90.87     12.85 o 
   8   1   9      122.89      119.79     14.38 o 
   9   1   9       41.79       80.77     17.76 o 
  10   1   9      365.65      366.54     12.26 o 
  11   1   9      526.40      498.77     42.12 o 
  12   1   9       66.59      111.16     53.71 o 
  13   1   9        2.14       37.12     17.29 o 
  14   1   9        3.94       19.90     30.03 o 
   0   2   9      794.41      830.52     35.11 o 
   1   2   9      603.81      669.75     24.13 o 
   2   2   9       99.46      101.34     23.06 o 
   3   2   9      271.97      251.97     16.45 o 
   4   2   9        3.16        0.00     14.87 o 
   5   2   9      100.93      120.35     13.70 o 
   6   2   9        7.87       66.51     15.95 o 
   7   2   9       92.76       92.37     12.44 o 
   8   2   9       11.53        9.96     13.33 o 
   9   2   9       60.58       79.06     15.31 o 
  10   2   9        0.11        0.00     14.66 o 
  11   2   9      102.90      103.26     25.52 o 
  12   2   9       30.45       56.10     16.95 o 
  13   2   9       28.79       16.73     25.11 o 
  14   2   9        0.76        3.47     19.71 o 
   1   3   9      111.65      102.42     14.80 o 
   2   3   9      411.40      415.88     16.74 o 
   3   3   9        7.25        8.87     12.98 o 
   4   3   9        4.56       42.53     12.72 o 
   5   3   9      222.20      222.51     13.08 o 
   6   3   9       10.48       61.56     17.72 o 
   7   3   9        0.01        0.00     15.92 o 
   8   3   9       42.06       82.02     31.29 o 
   9   3   9       90.05       89.64     23.01 o 
  10   3   9       92.12      104.69     15.20 o 
  11   3   9       44.96      107.64     24.55 o 
  12   3   9       26.60       14.78     24.33 o 
  13   3   9        0.27        0.00     24.59 o 
  14   3   9        4.61        1.39     15.71 o 
   0   4   9      133.56      175.63     24.50 o 
   1   4   9      504.81      447.67     17.29 o 
   2   4   9      221.04      192.42     16.43 o 
   3   4   9      106.83       82.90     12.39 o 
   4   4   9        0.90        2.10     15.95 o 
   5   4   9        4.44       66.36     15.90 o 
   6   4   9        0.65        0.00     13.48 o 
   7   4   9       37.70       40.71     13.87 o 
   8   4   9       43.02       28.13     23.63 o 
   9   4   9       36.21       25.71     16.21 o 
  10   4   9        1.59        8.86     19.66 o 
  11   4   9       75.53      129.34     32.82 o 
  12   4   9       12.32        3.49     19.21 o 
  13   4   9        2.74       27.78     19.31 o 
   1   5   9        3.44        0.00     12.33 o 
   2   5   9      188.87      156.24     16.66 o 
   3   5   9      535.53      521.00     18.13 o 
   4   5   9        0.45       62.12     15.21 o 
   5   5   9      107.96       91.73     21.39 o 
   6   5   9       48.59       83.93     20.54 o 
   7   5   9       13.11       33.43     12.94 o 
   8   5   9        2.57       23.74     13.60 o 
   9   5   9      156.96      134.94     31.55 o 
  10   5   9       59.21       43.00     15.37 o 
  11   5   9       13.43        0.00     24.03 o 
  12   5   9       12.08        0.00     17.89 o 
   0   6   9       19.20        5.18     25.88 o 
   1   6   9        1.00       26.05     13.15 o 
   2   6   9      288.52      260.51     13.64 o 
   3   6   9        3.30        0.00     12.79 o 
   4   6   9        7.96       42.00     13.31 o 
   5   6   9       13.72       15.51     13.23 o 
   6   6   9        1.47        0.00     15.85 o 
   7   6   9        1.32       30.38     17.45 o 
   8   6   9       19.08       52.76     20.16 o 
   9   6   9        6.80        0.00     17.10 o 
  10   6   9        0.00       25.94     16.80 o 
  11   6   9        1.75        0.00     24.14 o 
   1   7   9        6.24       60.11     17.84 o 
   2   7   9       93.23      129.04     35.27 o 
   3   7   9      257.37      240.02     18.33 o 
   4   7   9       11.08       13.61     17.41 o 
   5   7   9       29.10        0.00     25.45 o 
   6   7   9       49.76       33.15     12.76 o 
   7   7   9       12.15        0.00     24.85 o 
   8   7   9        0.73       23.13     16.65 o 
   9   7   9       98.77       99.07     25.04 o 
   0   8   9       27.26       94.99     25.30 o 
   1   8   9       22.82        0.00     17.63 o 
   2   8   9       70.15       56.03     24.55 o 
   3   8   9       12.65       62.24     16.92 o 
   4   8   9       37.98       76.50     22.16 o 
   5   8   9        0.00       19.17     19.04 o 
   6   8   9        2.90       10.72     18.07 o 
   7   8   9        6.18       32.18     27.41 o 
   1   9   9        9.78       27.87     12.51 o 
   2   9   9        0.54       22.70     13.21 o 
   3   9   9       40.18       32.87     16.78 o 
   2   0  10      831.95      863.64     26.65 o 
   3   0  10      393.11      449.11     33.50 o 
   4   0  10      541.27      601.73     24.06 o 
   5   0  10     3852.55     3851.43     35.03 o 
   6   0  10        6.18       12.13     28.03 o 
   7   0  10      107.31      160.19     16.41 o 
   8   0  10      884.56      801.78     67.68 o 
   9   0  10      311.20      319.70     19.98 o 
  10   0  10       99.23      117.86     18.05 o 
  11   0  10      228.74      205.09     31.85 o 
  12   0  10      123.14      117.52     17.63 o 
  13   0  10      340.67      272.84     26.39 o 
  14   0  10      106.84       78.52     18.30 o 
   1   1  10     1581.26     1569.64     29.72 o 
   2   1  10      846.96      965.33     26.09 o 
   3   1  10      334.49      326.29     22.50 o 
   4   1  10       90.47       81.64     15.21 o 
   5   1  10      487.34      466.03     15.76 o 
   6   1  10      249.16      259.10     14.70 o 
   7   1  10        7.73       39.09     18.36 o 
   8   1  10       55.93       71.11     20.42 o 
   9   1  10      133.93      110.38     14.49 o 
  10   1  10        0.00        0.00     19.04 o 
  11   1  10       39.67       46.42     12.82 o 
  12   1  10        0.46       69.91     23.77 o 
  13   1  10       12.24       33.01     24.48 o 
  14   1  10        0.85       32.00     17.81 o 
   0   2  10       39.11       21.45     23.95 o 
   1   2  10     2503.82     2541.01     27.34 o 
   2   2  10      201.73      186.76     32.07 o 
   3   2  10        1.97        0.00     64.78 o 
   4   2  10        0.01       12.17     13.22 o 
   5   2  10       37.06       39.50     16.32 o 
   6   2  10       65.16       56.16     13.93 o 
   7   2  10      274.53      260.07     16.11 o 
   8   2  10       54.29       42.89     12.49 o 
   9   2  10       30.03       52.42     28.33 o 
  10   2  10       93.01       99.95     12.75 o 
  11   2  10      272.49      277.23     25.75 o 
  12   2  10        2.24        2.62     17.59 o 
  13   2  10      114.35      120.21     24.74 o 
  14   2  10       19.24        0.00     25.94 o 
   1   3  10      201.81      169.76     15.03 o 
   2   3  10       79.10       63.30     14.43 o 
   3   3  10      914.78      911.22     33.86 o 
   4   3  10       32.35       48.98     16.29 o 
   5   3  10      726.10      686.46     26.22 o 
   6   3  10       23.02       46.19     18.90 o 
   7   3  10      288.58      298.29     14.07 o 
   8   3  10      379.41      397.93     15.74 o 
   9   3  10       68.67       71.94     27.19 o 
  10   3  10        5.01       22.28     28.53 o 
  11   3  10       70.85       90.46     18.26 o 
  12   3  10        2.76       54.08     24.89 o 
  13   3  10       77.43       83.83     17.78 o 
   0   4  10      132.99      206.29     29.53 o 
   1   4  10     1443.72     1389.00     27.54 o 
   2   4  10      252.55      241.87     15.78 o 
   3   4  10       80.12      108.00     15.67 o 
   4   4  10      132.84      104.08     12.59 o 
   5   4  10      126.88      186.05     20.20 o 
   6   4  10       91.53      138.17     19.08 o 
   7   4  10        1.41       13.97     13.17 o 
   8   4  10        2.07        2.60     14.07 o 
   9   4  10       28.21       18.71     13.65 o 
  10   4  10        0.00        6.56     15.34 o 
  11   4  10       20.58       56.39     27.94 o 
  12   4  10        8.44       15.68     16.95 o 
  13   4  10        1.52        0.00     20.38 o 
   1   5  10      124.60      151.01     16.17 o 
   2   5  10      222.28      217.98     13.16 o 
   3   5  10        0.18       40.09     13.65 o 
   4   5  10      367.10      364.62     19.05 o 
   5   5  10      421.48      391.62     15.32 o 
   6   5  10      117.34      102.30     18.26 o 
   7   5  10       53.62       80.70     13.57 o 
   8   5  10        4.57        0.00     15.62 o 
   9   5  10      181.38      170.01     17.75 o 
  10   5  10       30.54       48.56     20.49 o 
  11   5  10        0.12       31.30     21.16 o 
  12   5  10       41.18       43.08     17.70 o 
   0   6  10      770.51      779.74     40.64 o 
   1   6  10       63.26       87.19     16.19 o 
   2   6  10       22.55       15.85     18.04 o 
   3   6  10       42.01       32.68     14.71 o 
   4   6  10      123.96      133.32     17.77 o 
   5   6  10        1.15       12.29     15.11 o 
   6   6  10        0.46       39.63     24.35 o 
   7   6  10      146.61      139.26     16.56 o 
   8   6  10       51.87       36.73     14.18 o 
   9   6  10       36.94      105.13     39.80 o 
  10   6  10        5.03        0.00     24.25 o 
  11   6  10       26.45       76.87     25.60 o 
   1   7  10      193.15      248.05     20.26 o 
   2   7  10       35.34       30.43     11.08 o 
   3   7  10      213.61      204.36     12.67 o 
   4   7  10       83.04      105.73     17.52 o 
   5   7  10       69.87       62.73     14.45 o 
   6   7  10       52.06       36.50     16.47 o 
   7   7  10      139.31      125.16     20.20 o 
   8   7  10        1.96        0.00     25.04 o 
   9   7  10       18.20       57.86     17.81 o 
   0   8  10        0.48       47.38     25.41 o 
   1   8  10      133.61       99.48     17.70 o 
   2   8  10        2.35       43.94     17.18 o 
   3   8  10        2.16        6.55     24.63 o 
   4   8  10       17.28       49.89     24.59 o 
   5   8  10      102.93       72.94     15.01 o 
   6   8  10        5.96       17.75     14.38 o 
   7   8  10       16.00       23.47     16.99 o 
   1   9  10       11.02       18.07     14.39 o 
   2   9  10        8.68        4.98     12.47 o 
   1   1  11    11757.01    12608.99     59.77 o 
   2   1  11        9.51        0.00     31.48 o 
   3   1  11     1156.56     1132.95     92.16 o 
   4   1  11       18.21        7.67     14.51 o 
   5   1  11     1879.68     1994.31     27.75 o 
   6   1  11     1467.04     1522.68     16.98 o 
   7   1  11      489.54      522.98     46.83 o 
   8   1  11       34.77       42.23     13.89 o 
   9   1  11      522.76      509.13     14.52 o 
  10   1  11       17.70       78.89     14.62 o 
  11   1  11     1321.85     1223.43     29.29 o 
  12   1  11       30.23       26.87     24.93 o 
  13   1  11       42.52       28.11     17.10 o 
  14   1  11        1.10        0.00     25.41 o 
   0   2  11      404.32      420.03     23.95 o 
   1   2  11        9.03       28.77     24.96 o 
   2   2  11      658.60      548.33     32.15 o 
   3   2  11      264.67      251.81     15.35 o 
   4   2  11      246.93      237.59     14.96 o 
   5   2  11       40.38       72.89     21.96 o 
   6   2  11       42.58       49.08     17.87 o 
   7   2  11        0.00       16.60     13.73 o 
   8   2  11        2.83        0.00     16.74 o 
   9   2  11       72.77       74.08     11.77 o 
  10   2  11       41.46       68.18     20.68 o 
  11   2  11       22.62       25.97     14.33 o 
  12   2  11        0.99       21.86     24.33 o 
  13   2  11        3.88        0.00     24.18 o 
  14   2  11       18.42        0.00     17.74 o 
   1   3  11      212.91      219.01     14.67 o 
   2   3  11        1.49       38.08     13.89 o 
   3   3  11        3.64       23.65     14.45 o 
   4   3  11        0.56        0.08     15.43 o 
   5   3  11        0.08       24.93     15.76 o 
   6   3  11      227.88      199.73     22.73 o 
   7   3  11       26.70       25.39     12.95 o 
   8   3  11       18.46       10.00     15.92 o 
   9   3  11      136.62      108.77     22.76 o 
  10   3  11        6.16        4.77     15.48 o 
  11   3  11      159.43      138.14     18.06 o 
  12   3  11        2.74       32.00     17.25 o 
  13   3  11        5.37       60.85     24.85 o 
   0   4  11      268.01      233.50     28.22 o 
   1   4  11       67.11       77.73     14.03 o 
   2   4  11       54.51       81.15     18.61 o 
   3   4  11      174.59      155.89     13.94 o 
   4   4  11       11.67       20.91     15.06 o 
   5   4  11       24.56        7.77     13.73 o 
   6   4  11       28.83       32.22     13.27 o 
   7   4  11        0.03       42.08     16.99 o 
   8   4  11       17.76       18.84     12.92 o 
   9   4  11      165.27      188.17     11.85 o 
  10   4  11       38.30       56.09     13.52 o 
  11   4  11        1.59        0.00     17.96 o 
  12   4  11        6.93        3.22     24.48 o 
   1   5  11        1.67        0.00     12.31 o 
   2   5  11        0.68       33.35     13.57 o 
   3   5  11      354.75      344.08     18.87 o 
   4   5  11        1.14       22.96     13.61 o 
   5   5  11       29.57       38.35     12.35 o 
   6   5  11        0.02        0.00     16.60 o 
   7   5  11        1.15       15.42     11.63 o 
   8   5  11       63.72       96.14     22.40 o 
   9   5  11      135.85      127.43     15.84 o 
  10   5  11       21.93       66.70     31.31 o 
  11   5  11       25.32       56.37     15.55 o 
   0   6  11        0.91        3.86     56.46 o 
   1   6  11      315.29      257.65     13.48 o 
   2   6  11       77.21       79.23     12.88 o 
   3   6  11      158.56      148.22     14.90 o 
   4   6  11       14.37        0.19     14.93 o 
   5   6  11      219.03      248.23     18.50 o 
   6   6  11       18.54       44.33     13.34 o 
   7   6  11      256.07      230.13     14.54 o 
   8   6  11       59.90       20.12     16.80 o 
   9   6  11        4.39       27.22     15.27 o 
  10   6  11        2.65       11.03     16.12 o 
   1   7  11        8.40       16.61     10.26 o 
   2   7  11       19.97       28.68     13.55 o 
   3   7  11      234.86      176.02     13.02 o 
   4   7  11        0.05        0.00     28.03 o 
   5   7  11        0.62       19.95     17.16 o 
   6   7  11        7.67       20.69     15.98 o 
   7   7  11       11.44        2.44     15.17 o 
   8   7  11       22.89        0.00     24.96 o 
   9   7  11       78.84       66.62     24.78 o 
   0   8  11       10.04        5.95     25.41 o 
   1   8  11      186.33      189.64     25.15 o 
   2   8  11       95.27      109.73     24.66 o 
   3   8  11      120.87       95.77     18.41 o 
   4   8  11        0.19       16.47     16.73 o 
   5   8  11       76.08       71.56     25.19 o 
   6   8  11        1.69       33.26     33.57 o 
   2   0  12      160.18      171.41     31.44 o 
   3   0  12      686.89      695.22     22.98 o 
   4   0  12       19.61       48.62     28.18 o 
   5   0  12      763.42      842.42     30.20 o 
   6   0  12      392.24      415.43     22.08 o 
   7   0  12        3.08       61.90     28.56 o 
   8   0  12        0.00        0.00     27.40 o 
   9   0  12       51.74       63.77     18.86 o 
  10   0  12      116.32      109.66     18.71 o 
  11   0  12      264.73      211.84     16.71 o 
  12   0  12      458.97      436.37     21.56 o 
  13   0  12        0.26        0.00     25.11 o 
   1   1  12      169.25      121.41     22.23 o 
   2   1  12     1104.34      946.35     24.78 o 
   3   1  12        3.97       39.06     16.75 o 
   4   1  12       26.54        5.36     21.50 o 
   5   1  12       51.31       95.52     23.47 o 
   6   1  12      167.67      168.08     20.85 o 
   7   1  12       43.63       78.92     15.57 o 
   8   1  12       74.90       77.75     14.16 o 
   9   1  12       71.75       80.93     14.02 o 
  10   1  12       41.12       84.73     14.58 o 
  11   1  12        2.47       42.50     12.42 o 
  12   1  12        2.49       12.95     14.34 o 
  13   1  12        0.95       52.77     24.06 o 
  14   1  12        0.64       25.71     25.64 o 
   0   2  12      813.43      835.53     32.41 o 
   1   2  12     1451.95     1631.52     24.03 o 
   2   2  12      121.88      137.99     29.34 o 
   3   2  12        6.93        0.00     29.08 o 
   4   2  12        9.48       36.09     14.57 o 
   5   2  12      767.18      675.63     25.23 o 
   6   2  12      619.10      653.09     17.03 o 
   7   2  12       37.55       36.57     13.54 o 
   8   2  12      320.98      308.34     27.99 o 
   9   2  12       16.75        0.00     11.56 o 
  10   2  12       50.54       33.20     15.63 o 
  11   2  12      153.08      156.88     16.34 o 
  12   2  12        1.28        0.00     27.55 o 
  13   2  12        8.98       50.82     24.93 o 
   1   3  12       59.31       71.31     16.14 o 
   2   3  12      541.29      517.79     21.15 o 
   3   3  12      415.61      466.80     43.27 o 
   4   3  12     1219.30     1301.27     17.95 o 
   5   3  12       27.37       31.25     17.27 o 
   6   3  12       36.63       52.53     31.88 o 
   7   3  12      188.61      187.28     33.40 o 
   8   3  12        7.53        0.00     19.88 o 
   9   3  12       29.26       37.58     12.33 o 
  10   3  12        3.68       15.36     17.81 o 
  11   3  12        1.26       45.34     18.03 o 
  12   3  12        6.31       64.48     24.48 o 
  13   3  12       46.74       48.05     18.15 o 
   0   4  12      493.92      513.37     30.73 o 
   1   4  12     1128.87     1128.74     19.30 o 
   2   4  12       23.49       17.55     19.20 o 
   3   4  12       10.11       24.68     13.37 o 
   4   4  12        4.38       13.37     26.98 o 
   5   4  12      191.22      222.22     23.55 o 
   6   4  12       34.50       45.47     13.04 o 
   7   4  12       91.35       72.09     14.92 o 
   8   4  12        1.32       12.56     14.90 o 
   9   4  12      104.38       98.34     13.78 o 
  10   4  12       29.00       59.15     15.75 o 
  11   4  12        2.75       13.78     17.45 o 
  12   4  12        9.23        5.76     17.67 o 
   1   5  12      166.34      159.73     18.22 o 
   2   5  12       20.74        0.00     13.30 o 
   3   5  12        4.25        4.99     11.37 o 
   4   5  12       26.86       42.74     21.03 o 
   5   5  12       90.12       85.54     16.96 o 
   6   5  12       17.35       22.66     12.83 o 
   7   5  12       30.33       30.31     14.06 o 
   8   5  12      138.34      161.37     16.74 o 
   9   5  12      120.57       91.62     13.62 o 
  10   5  12       38.39       13.73     16.51 o 
  11   5  12       42.16       53.45     19.04 o 
   0   6  12      254.76      217.26     25.26 o 
   1   6  12        0.63       23.73     12.58 o 
   2   6  12       87.40      103.14     16.01 o 
   3   6  12      226.13      215.62     11.74 o 
   4   6  12      665.96      618.77     17.13 o 
   5   6  12        2.03       13.79     10.58 o 
   6   6  12       31.33       42.05     15.95 o 
   7   6  12      104.06      144.31     24.88 o 
   8   6  12      173.16      195.75     13.83 o 
   9   6  12        1.46       20.33     15.46 o 
  10   6  12        1.05        0.00     22.01 o 
   1   7  12       20.65       26.80     19.54 o 
   2   7  12       23.50       65.51     21.19 o 
   3   7  12       95.62       90.61     16.78 o 
   4   7  12       24.62       12.23     13.75 o 
   5   7  12       49.77       86.64     14.14 o 
   6   7  12        7.21        3.70     12.52 o 
   7   7  12        3.87       10.74     15.03 o 
   8   7  12       14.25       15.29     13.97 o 
   0   8  12        2.76       16.39     17.89 o 
   1   8  12        1.62        3.68     11.16 o 
   2   8  12        1.06        0.00     14.36 o 
   3   8  12      110.02       83.10     17.75 o 
   4   8  12        0.23       27.55     17.24 o 
   5   8  12        3.35       19.35     17.22 o 
   1   1  13       44.03       58.50     21.78 o 
   2   1  13     1746.59     1681.21     33.76 o 
   3   1  13      558.44      593.35     65.46 o 
   4   1  13        0.23        0.53     14.10 o 
   5   1  13     1117.46     1142.16     33.27 o 
   6   1  13       73.46      117.95     19.78 o 
   7   1  13     1996.74     1839.30    123.28 o 
   8   1  13      230.00      230.19     13.58 o 
   9   1  13       12.14        7.09     10.91 o 
  10   1  13        0.12       38.06     22.27 o 
  11   1  13        0.04        8.06     11.16 o 
  12   1  13      211.12      203.23     12.76 o 
  13   1  13        8.78       28.37     17.03 o 
   0   2  13        0.34       22.34     19.69 o 
   1   2  13      461.34      467.25     21.39 o 
   2   2  13      501.14      510.45     29.98 o 
   3   2  13        3.96        8.53     20.28 o 
   4   2  13      169.30      199.28     16.79 o 
   5   2  13     1880.12     1702.35     54.27 o 
   6   2  13        0.00        7.79     13.23 o 
   7   2  13      832.67      808.64     24.42 o 
   8   2  13        3.83       14.88     29.49 o 
   9   2  13        1.71       17.91     12.78 o 
  10   2  13      186.12      184.38     12.54 o 
  11   2  13        5.07       29.72     27.26 o 
  12   2  13       20.09        7.29     18.22 o 
  13   2  13       44.28        0.00     25.37 o 
   1   3  13     2097.74     2019.47     69.28 o 
   2   3  13      183.65       97.42     37.89 o 
   3   3  13     1325.98     1376.74     64.99 o 
   4   3  13        2.17       22.81     33.49 o 
   5   3  13       17.61       24.41     19.42 o 
   6   3  13        8.01        9.97     11.67 o 
   7   3  13       53.31       35.60     14.72 o 
   8   3  13       58.40       40.86     14.75 o 
   9   3  13      449.57      452.32     13.37 o 
  10   3  13        7.61       22.71     13.36 o 
  11   3  13      448.96      445.54     13.54 o 
  12   3  13       44.31       41.45     16.82 o 
   0   4  13      432.41      417.67     30.20 o 
   1   4  13      283.97      287.47     45.94 o 
   2   4  13      188.96      136.95     21.07 o 
   3   4  13       13.94       20.85     15.33 o 
   4   4  13       30.17       62.85     17.21 o 
   5   4  13      972.33      961.45     17.69 o 
   6   4  13       23.59       19.59     11.29 o 
   7   4  13      935.79      932.76     23.95 o 
   8   4  13      100.22      137.46     24.93 o 
   9   4  13        4.19       13.81     12.81 o 
  10   4  13       64.78       50.06     17.30 o 
  11   4  13        6.98        0.00     14.21 o 
  12   4  13       56.50       25.11     25.19 o 
   1   5  13      158.32      162.31     23.93 o 
   2   5  13      395.03      357.52     14.32 o 
   3   5  13      234.78      239.41     15.74 o 
   4   5  13        1.39        0.00     14.34 o 
   5   5  13       14.67       15.54     12.12 o 
   6   5  13      139.75      158.34     10.44 o 
   7   5  13        0.10        0.00     12.48 o 
   8   5  13        3.05       22.68     10.88 o 
   9   5  13      117.81      151.23     16.50 o 
  10   5  13       68.58       69.97     17.69 o 
  11   5  13       69.96       59.57     15.88 o 
   0   6  13      132.56      114.90     18.15 o 
   1   6  13       41.97       18.52     12.52 o 
   2   6  13        6.18       11.06     12.29 o 
   3   6  13      125.89      142.20     30.48 o 
   4   6  13      106.28      139.81     24.52 o 
   5   6  13       25.19       20.05     14.52 o 
   6   6  13       81.45       87.51     11.23 o 
   7   6  13       14.31        3.38     15.82 o 
   8   6  13       81.83      101.15     13.62 o 
   9   6  13      123.40      150.98     24.22 o 
   1   7  13      127.52      139.10     21.73 o 
   2   7  13      126.62      104.19     18.11 o 
   3   7  13        1.75        0.00     17.31 o 
   4   7  13        9.87       27.33     12.30 o 
   5   7  13       62.44       65.35     14.84 o 
   6   7  13       12.63       13.34     12.37 o 
   7   7  13       99.47      118.10     16.79 o 
   8   7  13        2.02        0.00     17.21 o 
   0   8  13       90.74       93.56     25.94 o 
   1   8  13        2.36        0.17     25.64 o 
   2   8  13       15.74       35.14     27.20 o 
   3   8  13        3.47       19.60     14.38 o 
   4   8  13       80.63       78.46     14.64 o 
   5   8  13       44.12       51.80     17.89 o 
   2   0  14        0.07        0.00     27.36 o 
   3   0  14     1015.93     1101.63     23.54 o 
   4   0  14     2559.95     2640.21     28.52 o 
   5   0  14     8888.85     8989.79     48.28 o 
   6   0  14       31.47        0.00     28.18 o 
   7   0  14     1048.42      983.10     30.28 o 
   8   0  14      925.80      882.28     28.22 o 
   9   0  14       51.81       85.07     25.08 o 
  10   0  14       16.49       36.19     25.52 o 
  11   0  14        0.16       37.95     24.59 o 
  12   0  14       12.25        0.00     17.67 o 
  13   0  14       17.96       73.21     30.50 o 
   1   1  14      268.57      281.03     21.74 o 
   2   1  14       21.49       25.08     19.61 o 
   3   1  14      432.11      445.19     17.35 o 
   4   1  14       56.77       85.56     19.71 o 
   5   1  14        6.23        0.00     27.62 o 
   6   1  14        0.84        1.95     24.01 o 
   7   1  14       14.18        0.00     18.66 o 
   8   1  14       55.21       74.92     14.65 o 
   9   1  14        0.24        0.44     36.79 o 
  10   1  14       50.09       55.29     13.12 o 
  11   1  14        9.40        0.00     23.14 o 
  12   1  14       33.67       77.89     20.17 o 
  13   1  14        2.34        5.07     14.48 o 
   0   2  14     1417.15     1338.84     31.62 o 
   1   2  14      949.97      880.45     18.38 o 
   2   2  14      154.59      158.95     28.56 o 
   3   2  14       21.30       12.80     20.02 o 
   4   2  14       54.74       56.11     19.46 o 
   5   2  14      736.10      763.01     17.94 o 
   6   2  14      448.93      440.49     19.78 o 
   7   2  14       73.10       90.79     15.24 o 
   8   2  14        2.27       24.30     27.25 o 
   9   2  14      178.06      207.41     12.53 o 
  10   2  14      172.80      179.52     27.05 o 
  11   2  14       10.01       18.74     14.21 o 
  12   2  14       72.13       91.07     18.25 o 
  13   2  14        5.20        6.48     18.07 o 
   1   3  14      261.40      259.40     19.42 o 
   2   3  14      509.89      469.43     38.62 o 
   3   3  14      260.19      266.25     17.67 o 
   4   3  14       20.70       37.35     15.78 o 
   5   3  14      253.58      307.11     15.82 o 
   6   3  14       40.44       85.18     32.52 o 
   7   3  14        2.27       25.67     12.52 o 
   8   3  14        2.81       10.20     12.46 o 
   9   3  14      320.32      329.65     15.60 o 
  10   3  14        2.24        8.92     23.94 o 
  11   3  14        0.27        0.00     15.39 o 
  12   3  14       63.54       88.90     27.79 o 
   0   4  14       61.93       94.46     19.05 o 
   1   4  14      119.71      168.28     19.71 o 
   2   4  14       32.68       56.32     25.13 o 
   3   4  14       83.50       77.00     18.28 o 
   4   4  14      100.66      108.23     11.68 o 
   5   4  14       97.03       96.71     12.74 o 
   6   4  14       37.99       47.34     16.11 o 
   7   4  14      389.16      399.22     14.88 o 
   8   4  14      114.46      116.94     11.17 o 
   9   4  14       14.82       13.36     12.45 o 
  10   4  14       59.74       70.31     11.87 o 
  11   4  14       13.03       31.54     12.78 o 
   1   5  14       13.74        5.68     15.00 o 
   2   5  14       33.89       50.29     17.92 o 
   3   5  14      587.22      571.09     49.06 o 
   4   5  14       25.40       33.32     11.32 o 
   5   5  14        1.42       14.94     20.37 o 
   6   5  14       11.12       10.47     12.25 o 
   7   5  14        3.76       12.60     10.82 o 
   8   5  14       45.68       47.05     10.96 o 
   9   5  14       26.96       59.83     18.26 o 
  10   5  14        2.16       16.22     17.41 o 
   0   6  14        8.25       56.06     24.81 o 
   1   6  14       47.34       57.57     34.75 o 
   2   6  14       47.51       16.43     17.07 o 
   3   6  14      356.87      371.99     23.92 o 
   4   6  14       10.15       27.07     11.91 o 
   5   6  14        3.12       18.18     29.68 o 
   6   6  14       18.38       23.08     12.18 o 
   7   6  14       80.19      105.73     12.84 o 
   8   6  14        3.32        7.00     10.13 o 
   9   6  14      144.52      117.18     16.69 o 
   1   7  14      214.25      207.57     61.27 o 
   2   7  14      463.93      384.53     13.23 o 
   3   7  14       13.24       28.25     12.30 o 
   4   7  14        2.79       18.57     21.74 o 
   5   7  14       44.59       22.04     12.35 o 
   6   7  14      161.40      158.62     24.66 o 
   7   7  14       82.71       89.73     15.74 o 
   0   8  14        3.30        5.31     25.26 o 
   1   8  14        8.34       33.42     37.24 o 
   2   8  14        0.53       15.31     30.42 o 
   3   8  14      168.24      153.26     14.14 o 
   4   8  14       36.37       52.28     14.38 o 
   1   1  15        4.29        0.00     20.55 o 
   2   1  15        1.54       31.18     19.31 o 
   3   1  15      101.98      123.03     22.23 o 
   4   1  15      143.77      136.23     31.72 o 
   5   1  15     1745.76     1735.06     48.34 o 
   6   1  15      170.55      190.80     19.54 o 
   7   1  15      775.69      752.46     16.94 o 
   8   1  15      194.82      201.18     17.63 o 
   9   1  15       14.29        2.30     14.19 o 
  10   1  15       72.92       88.50     25.04 o 
  11   1  15       39.40       53.20     12.71 o 
  12   1  15       36.87       47.38     14.65 o 
  13   1  15       11.92       37.49     17.74 o 
   0   2  15     1531.17     1607.78     32.19 o 
   1   2  15      928.54      933.22     21.25 o 
   2   2  15      158.07      113.33     20.14 o 
   3   2  15      640.59      600.50     28.52 o 
   4   2  15     1013.39      900.72     63.77 o 
   5   2  15       12.77       22.07     29.66 o 
   6   2  15      131.46       95.78     12.97 o 
   7   2  15      341.76      316.74     19.24 o 
   8   2  15      257.21      286.70     16.82 o 
   9   2  15      454.01      459.40     13.57 o 
  10   2  15        0.18       50.62     14.42 o 
  11   2  15       49.47       62.67     12.89 o 
  12   2  15       73.49       48.65     10.43 o 
   1   3  15      860.87      888.32     26.48 o 
   2   3  15       39.01       59.55     19.57 o 
   3   3  15     1012.84      998.65     37.35 o 
   4   3  15       39.24       59.09     14.87 o 
   5   3  15     2334.93     2135.51    151.61 o 
   6   3  15       12.98       24.90     12.86 o 
   7   3  15     2291.18     2362.23     26.21 o 
   8   3  15       64.66       71.09     14.34 o 
   9   3  15       20.37       27.27     11.06 o 
  10   3  15       86.55      106.72     17.90 o 
  11   3  15      212.52      238.72     11.73 o 
  12   3  15       76.11       74.49     23.07 o 
   0   4  15       60.66       57.86     19.72 o 
   1   4  15      586.53      564.17     17.08 o 
   2   4  15      173.49      193.78     15.44 o 
   3   4  15      535.48      537.72     16.18 o 
   4   4  15        0.28       33.08     14.08 o 
   5   4  15       12.39        0.00     15.46 o 
   6   4  15      102.26      108.54     13.35 o 
   7   4  15      196.61      228.76     17.99 o 
   8   4  15        3.26        0.00     22.70 o 
   9   4  15      213.25      197.76     13.07 o 
  10   4  15        1.12        0.00     11.04 o 
  11   4  15       86.27       83.01     10.44 o 
   1   5  15      186.00      232.16     18.48 o 
   2   5  15      527.71      522.04     18.72 o 
   3   5  15      317.57      310.46     36.75 o 
   4   5  15      153.26      153.02     14.23 o 
   5   5  15      293.15      316.20     23.30 o 
   6   5  15      152.96      144.92      9.54 o 
   7   5  15      638.98      613.75     12.66 o 
   8   5  15        0.31       16.80     17.02 o 
   9   5  15       12.87       49.25     14.97 o 
  10   5  15       77.69       99.04     10.84 o 
   0   6  15      126.89      157.08     18.15 o 
   1   6  15        6.24        0.00     12.36 o 
   2   6  15       30.59       68.18     14.33 o 
   3   6  15       42.25       32.94     18.64 o 
   4   6  15       20.88       39.85     18.13 o 
   5   6  15       64.78       56.15     28.46 o 
   6   6  15        9.94        0.00     11.18 o 
   7   6  15       10.19        0.00     10.96 o 
   8   6  15       12.84       32.50      9.92 o 
   1   7  15       23.91       36.25     14.07 o 
   2   7  15       15.14       17.47     13.87 o 
   3   7  15       15.36       23.47     16.48 o 
   4   7  15       22.92       19.86     20.33 o 
   5   7  15       22.26        4.65     11.94 o 
   6   7  15        1.64        7.94     10.00 o 
   0   8  15        4.65        0.00     17.48 o 
   1   8  15        0.09        0.00     35.44 o 
   2   8  15        1.82       12.70     14.48 o 
   2   0  16      114.94      106.40     19.57 o 
   3   0  16       93.82       72.79     19.39 o 
   4   0  16       10.94        0.00     18.94 o 
   5   0  16     1746.03     1676.50     31.33 o 
   6   0  16       34.50       35.37     26.53 o 
   7   0  16        0.45        0.00     24.44 o 
   8   0  16        8.61        0.00     24.29 o 
   9   0  16      469.16      521.90     26.91 o 
  10   0  16       98.34      113.59     24.96 o 
  11   0  16       12.31       48.95     24.63 o 
  12   0  16        0.00       31.51     17.96 o 
   1   1  16       50.99       86.49     27.66 o 
   2   1  16     1384.33     1392.77     31.21 o 
   3   1  16       41.58       39.86     20.88 o 
   4   1  16        6.65       23.48     32.00 o 
   5   1  16      199.60      241.81     78.03 o 
   6   1  16       37.01       58.91     19.70 o 
   7   1  16       16.46       49.06     14.64 o 
   8   1  16      134.04      117.10     46.33 o 
   9   1  16        9.49        0.00     14.21 o 
  10   1  16       70.30       33.16     17.78 o 
  11   1  16       15.68       11.33     17.52 o 
  12   1  16        0.65        0.00     17.62 o 
   0   2  16     1120.64     1162.04     29.60 o 
   1   2  16      228.08      268.45     19.70 o 
   2   2  16       15.88       75.09     21.91 o 
   3   2  16     1160.70     1154.10     30.32 o 
   4   2  16     1369.97     1283.85     27.86 o 
   5   2  16     2397.62     2432.50     20.82 o 
   6   2  16       88.83      105.03     14.71 o 
   7   2  16      531.71      490.95     16.11 o 
   8   2  16      220.99      211.05     18.08 o 
   9   2  16       42.75       50.72     31.03 o 
  10   2  16        1.35       41.69     21.26 o 
  11   2  16      117.50      105.10     14.50 o 
  12   2  16       35.75       47.31     28.74 o 
   1   3  16     1855.16     1731.00     20.92 o 
   2   3  16     1456.75     1451.83     22.06 o 
   3   3  16      688.69      685.97     20.24 o 
   4   3  16      556.41      495.11     23.34 o 
   5   3  16     1127.78     1100.15     20.43 o 
   6   3  16       75.89       72.95     15.19 o 
   7   3  16      871.62      894.17     19.79 o 
   8   3  16      100.36      127.94     12.93 o 
   9   3  16       83.20      135.73     14.35 o 
  10   3  16      341.65      358.75     15.33 o 
  11   3  16      217.41      257.12     22.03 o 
   0   4  16     1247.03     1255.34     30.13 o 
   1   4  16     1413.66     1434.70     38.12 o 
   2   4  16        3.99       10.23     63.38 o 
   3   4  16     2811.35     2749.08     23.49 o 
   4   4  16     1864.85     1843.62     33.89 o 
   5   4  16     2177.12     2186.15     50.15 o 
   6   4  16        0.22       12.11     13.91 o 
   7   4  16      161.33      185.07     10.15 o 
   8   4  16      491.27      463.44     12.00 o 
   9   4  16      669.96      670.54     18.99 o 
  10   4  16        1.80       17.47     13.02 o 
  11   4  16       58.48       49.32     12.76 o 
   1   5  16      180.80      137.92     18.05 o 
   2   5  16      362.54      331.03     46.97 o 
   3   5  16       23.24       64.41     14.13 o 
   4   5  16       68.26       93.47     15.81 o 
   5   5  16      307.22      287.12     14.06 o 
   6   5  16        6.58       26.50     10.82 o 
   7   5  16       65.78       62.72     12.11 o 
   8   5  16       34.95       60.81     14.70 o 
   9   5  16       57.66       69.76     12.80 o 
   0   6  16      311.96      324.18     26.12 o 
   1   6  16       15.44       26.84     17.50 o 
   2   6  16        2.03       37.70     12.16 o 
   3   6  16      432.26      373.96     15.42 o 
   4   6  16      221.70      221.99     23.80 o 
   5   6  16        0.00       42.46     16.02 o 
   6   6  16       14.62        0.00     11.04 o 
   7   6  16       10.42       10.93     18.87 o 
   8   6  16       14.20        0.00     19.74 o 
   1   7  16        0.77       36.90     28.86 o 
   2   7  16       29.54       56.97     17.28 o 
   3   7  16       32.83       40.09     18.13 o 
   4   7  16       31.61       44.06     12.50 o 
   5   7  16        1.25        0.00     11.51 o 
   6   7  16        0.01        0.73     11.09 o 
   1   1  17       20.20        0.00     27.43 o 
   2   1  17      183.37      138.40     19.35 o 
   3   1  17        0.08       14.54     14.91 o 
   4   1  17       64.52       83.33     15.64 o 
   5   1  17     1126.06      991.63     47.89 o 
   6   1  17     2805.11     2789.87     33.37 o 
   7   1  17      616.59      580.95     32.41 o 
   8   1  17       95.38       94.43     17.55 o 
   9   1  17       10.22        0.00     17.37 o 
  10   1  17        4.11        4.38     14.91 o 
  11   1  17       13.95       73.77     17.81 o 
  12   1  17        6.98        0.00     38.53 o 
   0   2  17       29.62       45.44     26.57 o 
   1   2  17      374.20      415.22     66.51 o 
   2   2  17       29.10       45.00     25.90 o 
   3   2  17      345.79      417.97     26.50 o 
   4   2  17        0.45        0.00     15.10 o 
   5   2  17       83.04       35.51     31.91 o 
   6   2  17       24.32        2.56     27.88 o 
   7   2  17        0.05       40.85     17.37 o 
   8   2  17       28.97      105.35     14.12 o 
   9   2  17        9.01        0.00     31.94 o 
  10   2  17        5.66       41.62     14.27 o 
  11   2  17       80.57       58.59     12.62 o 
   1   3  17       68.65       49.46     26.68 o 
   2   3  17     2289.71     2300.50     20.25 o 
   3   3  17        5.04       41.68     18.20 o 
   4   3  17       16.13       42.83     25.36 o 
   5   3  17      651.06      635.12     39.12 o 
   6   3  17     2325.18     2083.44    147.27 o 
   7   3  17      125.30      127.28     27.75 o 
   8   3  17       95.25      109.86     13.86 o 
   9   3  17        0.71       30.29     17.54 o 
  10   3  17      410.07      376.57     32.17 o 
  11   3  17       42.87       68.37     14.68 o 
   0   4  17      637.86      744.74     27.55 o 
   1   4  17      321.51      295.96     18.58 o 
   2   4  17        6.54        0.00     14.20 o 
   3   4  17      363.76      370.28     20.62 o 
   4   4  17      419.95      375.57     27.08 o 
   5   4  17       15.47       45.45     11.99 o 
   6   4  17       11.42        0.00     17.77 o 
   7   4  17        1.12        0.00     10.82 o 
   8   4  17      153.13      170.03     13.60 o 
   9   4  17        0.65        0.00     12.85 o 
  10   4  17        4.70        7.34     11.17 o 
   1   5  17      135.05      139.15     14.78 o 
   2   5  17      138.43      132.96     18.03 o 
   3   5  17        4.14        4.13     47.42 o 
   4   5  17       49.83       85.96     16.81 o 
   5   5  17      180.54      164.22     23.45 o 
   6   5  17       10.05       19.18     11.19 o 
   7   5  17       32.58       49.17     14.13 o 
   8   5  17      165.07      189.51     12.25 o 
   9   5  17        0.05        0.00     12.68 o 
   0   6  17       87.41       81.10     25.94 o 
   1   6  17       57.38       61.75     17.36 o 
   2   6  17       29.41       56.55     27.71 o 
   3   6  17       66.35       86.71     26.27 o 
   4   6  17        3.08        0.00     44.16 o 
   5   6  17        6.55       53.18     16.79 o 
   6   6  17        5.31       26.98     16.65 o 
   7   6  17        0.60        0.00     14.63 o 
   1   7  17       62.53       61.33     17.68 o 
   2   7  17       59.65       64.35     17.55 o 
   3   7  17        1.30       41.01     30.95 o 
   4   7  17       23.40       27.37     16.64 o 
   5   7  17       18.82       28.30     27.02 o 
   2   0  18        0.28        0.00     18.04 o 
   3   0  18      988.20      925.02     28.22 o 
   4   0  18     1300.55     1190.15     22.12 o 
   5   0  18      786.60      773.07     27.02 o 
   6   0  18       26.47        0.00     25.64 o 
   7   0  18      270.81      319.51     25.56 o 
   8   0  18      173.04      232.53     18.19 o 
   9   0  18       23.53       83.91     24.59 o 
  10   0  18       14.83        0.00     24.78 o 
  11   0  18      116.14      132.26     17.74 o 
   1   1  18      125.22      105.20     19.35 o 
   2   1  18      225.50      184.32     19.35 o 
   3   1  18        8.59        5.14     12.86 o 
   4   1  18       32.05       66.02     26.22 o 
   5   1  18        1.16        0.00     14.07 o 
   6   1  18      425.35      414.73     37.78 o 
   7   1  18        1.54       41.97     41.92 o 
   8   1  18      139.35       97.29     28.22 o 
   9   1  18        0.07        0.00     12.50 o 
  10   1  18       42.45       44.49     12.40 o 
  11   1  18        0.41       12.10     17.51 o 
   0   2  18     1055.91     1100.58     22.12 o 
   1   2  18       78.46       90.42     18.48 o 
   2   2  18       45.53       44.30     13.60 o 
   3   2  18       49.90       54.16     18.15 o 
   4   2  18     1018.47     1078.50     26.74 o 
   5   2  18       27.20       50.72     22.92 o 
   6   2  18      185.40      244.03     32.49 o 
   7   2  18       27.01       30.03     52.51 o 
   8   2  18       38.60       23.37     17.53 o 
   9   2  18      165.52      165.74     48.09 o 
  10   2  18        0.76       26.13     14.17 o 
  11   2  18        1.58       39.94     14.16 o 
   1   3  18        4.96        0.00     14.90 o 
   2   3  18      994.56     1076.18     46.65 o 
   3   3  18      875.63      799.36     15.23 o 
   4   3  18      683.57      706.43     94.46 o 
   5   3  18        0.00        0.00     21.13 o 
   6   3  18      811.90      791.02     79.79 o 
   7   3  18      114.61      114.47     17.22 o 
   8   3  18      151.47      115.88     20.62 o 
   9   3  18        0.72       10.92     20.47 o 
  10   3  18        2.53        0.00     14.07 o 
   0   4  18      716.03      722.92     20.58 o 
   1   4  18      825.47      838.71     21.82 o 
   2   4  18        6.76       29.13     19.67 o 
   3   4  18        0.78       47.95     15.06 o 
   4   4  18       59.45       62.19     34.82 o 
   5   4  18      217.61      250.46     16.68 o 
   6   4  18        0.59        6.75     12.10 o 
   7   4  18        9.99        5.91     13.79 o 
   8   4  18       60.54       57.62     14.06 o 
   9   4  18      193.55      262.83     24.36 o 
   1   5  18       51.83       63.01     15.02 o 
   2   5  18      148.12      124.03     14.89 o 
   3   5  18        0.01       40.94     37.15 o 
   4   5  18       70.63       89.13     16.91 o 
   5   5  18       12.93       51.76     13.84 o 
   6   5  18        9.63        0.89     11.72 o 
   7   5  18        0.59       19.49     13.74 o 
   8   5  18      196.59      222.49     11.26 o 
   0   6  18        0.00       15.16     25.08 o 
   1   6  18        0.84        1.88     17.33 o 
   2   6  18        0.89        4.86     14.25 o 
   3   6  18      132.87      101.40     14.17 o 
   4   6  18       14.82       22.56     13.83 o 
   5   6  18       29.44       41.00     25.28 o 
   6   6  18       50.19       91.12     19.56 o 
   1   7  18       53.42       75.65     37.03 o 
   2   7  18       20.86       37.70     17.47 o 
   3   7  18       70.48      100.64     12.27 o 
   1   1  19        8.92        0.00     26.16 o 
   2   1  19        0.00        0.00     17.55 o 
   3   1  19      166.14      167.64     32.43 o 
   4   1  19       24.67        0.00     14.58 o 
   5   1  19      838.05      782.88     19.21 o 
   6   1  19     1345.85     1292.34    122.64 o 
   7   1  19       82.39      118.96     22.62 o 
   8   1  19        8.54       32.92     34.43 o 
   9   1  19       62.22       70.97     14.44 o 
  10   1  19        0.09        0.00     17.58 o 
  11   1  19       98.47      185.77     17.98 o 
   0   2  19      360.12      413.93     19.27 o 
   1   2  19        0.20       58.68     20.64 o 
   2   2  19        0.09        3.61     14.64 o 
   3   2  19       46.25       91.21     24.81 o 
   4   2  19      401.56      362.48     18.66 o 
   5   2  19        6.89        0.00     17.19 o 
   6   2  19        3.46       31.70     15.64 o 
   7   2  19        0.29       30.42     13.97 o 
   8   2  19      210.33      223.05     17.92 o 
   9   2  19        0.28       39.17     63.72 o 
  10   2  19       37.19       55.52     13.82 o 
   1   3  19       12.12        1.57     12.61 o 
   2   3  19     1110.19     1127.73     16.77 o 
   3   3  19      102.06       87.65     17.42 o 
   4   3  19       19.10       79.60     30.78 o 
   5   3  19        0.00       41.03     14.25 o 
   6   3  19      118.65      142.19     21.33 o 
   7   3  19        1.04       22.19     12.21 o 
   8   3  19        1.00        3.29     17.05 o 
   9   3  19       49.07       48.05     12.07 o 
  10   3  19      193.71      200.39     21.11 o 
   0   4  19      229.90      202.36     18.68 o 
   1   4  19       10.48        2.32     17.34 o 
   2   4  19        2.26        7.43     54.77 o 
   3   4  19       25.34       23.51     16.96 o 
   4   4  19      351.97      299.57     15.04 o 
   5   4  19        5.19       40.98     17.84 o 
   6   4  19       29.54       56.43     13.76 o 
   7   4  19        0.77        0.03     13.80 o 
   8   4  19      237.99      255.07     49.40 o 
   9   4  19        3.39        1.86     17.52 o 
   1   5  19        7.73       50.10     96.02 o 
   2   5  19        2.85        5.53     20.83 o 
   3   5  19      129.57      133.93     17.32 o 
   4   5  19       27.25       26.96     13.71 o 
   5   5  19        2.98        0.00     33.72 o 
   6   5  19       32.88       16.14     11.86 o 
   7   5  19        4.54       13.47     20.46 o 
   8   5  19       15.31        9.03     15.36 o 
   0   6  19       70.62       76.91     17.89 o 
   1   6  19       92.63       65.13     14.67 o 
   2   6  19        9.41        0.00     16.49 o 
   3   6  19       61.65      113.31     24.48 o 
   4   6  19       40.34       29.44     33.74 o 
   5   6  19       24.08       79.31     16.99 o 
   1   7  19        1.10       32.73     20.15 o 
   1   0  20      485.78      350.31     18.64 o 
   2   0  20      224.05      262.24     18.11 o 
   3   0  20      135.76      128.86     17.18 o 
   4   0  20        0.10        0.00     24.48 o 
   5   0  20      366.23      389.12     26.46 o 
   6   0  20      200.68      233.05     17.78 o 
   7   0  20        3.35        0.00     24.85 o 
   8   0  20      136.31      176.01     17.70 o 
   9   0  20       14.09       63.62     25.15 o 
  10   0  20        0.51       20.66     25.11 o 
   1   1  20      102.17      113.85     24.74 o 
   2   1  20       63.60       65.20     24.33 o 
   3   1  20       10.95       59.74     38.57 o 
   4   1  20      108.56      116.67     34.06 o 
   5   1  20       61.69       50.50     14.41 o 
   6   1  20       99.69       77.48     14.76 o 
   7   1  20       12.59       63.02     30.99 o 
   8   1  20        5.02        0.00     29.87 o 
   9   1  20       42.43       36.29     33.22 o 
  10   1  20       48.57       96.29     17.81 o 
   0   2  20      426.79      392.56     25.37 o 
   1   2  20       17.62       60.10     20.68 o 
   2   2  20        8.69       31.65     13.90 o 
   3   2  20      321.44      328.86     24.81 o 
   4   2  20       55.55      104.02     17.36 o 
   5   2  20       53.65       83.15     22.25 o 
   6   2  20       24.53       48.19     22.66 o 
   7   2  20        1.09        0.00     48.67 o 
   8   2  20      116.88      108.26     15.46 o 
   9   2  20       42.05       20.16     17.21 o 
  10   2  20        5.54       40.09     17.43 o 
   1   3  20       78.60       78.09     12.53 o 
   2   3  20       71.41       71.81     16.00 o 
   3   3  20       39.76       97.21     24.66 o 
   4   3  20      102.41      105.60     19.50 o 
   5   3  20       15.48       39.37     11.94 o 
   6   3  20       12.62        0.00     12.20 o 
   7   3  20        0.28       21.46     13.94 o 
   8   3  20       99.09      176.90     33.03 o 
   9   3  20        0.06       10.58     15.64 o 
   0   4  20       48.73       64.86     25.08 o 
   1   4  20      105.72      145.35     43.11 o 
   2   4  20        5.94       30.77     14.44 o 
   3   4  20       13.22       25.67     14.07 o 
   4   4  20       67.46       90.45     13.99 o 
   5   4  20        0.03        0.00     17.19 o 
   6   4  20       32.25       19.33     14.08 o 
   7   4  20        1.65       54.04     40.70 o 
   8   4  20        0.21        0.00     14.05 o 
   1   5  20       73.40       91.57     14.61 o 
   2   5  20      112.68      177.27     18.53 o 
   3   5  20       90.64       72.98     17.32 o 
   4   5  20       99.25       80.67     34.23 o 
   5   5  20        0.75       15.36     20.92 o 
   6   5  20       24.83       28.92     12.07 o 
   7   5  20        5.61       22.25     16.35 o 
   0   6  20       64.71      100.53     24.89 o 
   1   6  20       53.80       93.85     64.26 o 
   2   6  20       37.70       69.46     75.30 o 
   3   6  20        9.32        0.00     16.75 o 
   4   6  20       71.59      123.44     59.34 o 
   1   1  21      320.21      316.25     24.40 o 
   2   1  21     1154.89      992.04     31.76 o 
   3   1  21        2.90       71.51     41.17 o 
   4   1  21        8.59       39.99     13.80 o 
   5   1  21      106.67      123.19     14.84 o 
   6   1  21      232.42      222.86     65.33 o 
   7   1  21       33.26       65.67     14.45 o 
   8   1  21        6.45       23.48     14.21 o 
   9   1  21       11.53       45.99     15.63 o 
   0   2  21      910.91      769.66     20.06 o 
   1   2  21       30.58       27.24     12.44 o 
   2   2  21       25.20       39.69     14.02 o 
   3   2  21       17.99       37.87     12.13 o 
   4   2  21      216.07      221.46     19.84 o 
   5   2  21        1.77        0.00     50.84 o 
   6   2  21       37.74       64.14     19.27 o 
   7   2  21       28.32       38.74     14.10 o 
   8   2  21       71.65       89.13     22.94 o 
   9   2  21       12.13       34.70     12.74 o 
   1   3  21        8.34       30.38     33.46 o 
   2   3  21       32.50        0.00     14.12 o 
   3   3  21        4.04        3.76     31.98 o 
   4   3  21        1.36        4.25     31.20 o 
   5   3  21        0.57       30.40     12.30 o 
   6   3  21       89.28      101.43     14.47 o 
   7   3  21        0.02        0.00     14.12 o 
   8   3  21       10.97       51.09     14.08 o 
   0   4  21      112.65      117.93     24.55 o 
   1   4  21       10.56       41.26     38.53 o 
   2   4  21       14.57        0.00     38.92 o 
   3   4  21        0.47       13.11     17.03 o 
   4   4  21        4.93       28.94     31.87 o 
   5   4  21       42.89        0.00     12.24 o 
   6   4  21       26.96        0.00     10.55 o 
   7   4  21      111.97       96.60     12.47 o 
   1   5  21        8.52        0.00     14.22 o 
   2   5  21       81.18      116.09     29.68 o 
   3   5  21      107.02      102.03     14.30 o 
   4   5  21        3.52        0.24     16.88 o 
   5   5  21        2.46        3.09     22.97 o 
   6   5  21       14.03        8.51     12.16 o 
   0   6  21      399.37      420.97     19.69 o 
   1   6  21        4.47       70.54     44.61 o 
   2   6  21        7.88       13.38     17.50 o 
   3   6  21       38.45       58.09     28.05 o 
   1   0  22       87.76       85.37     24.14 o 
   2   0  22       85.08      116.39     24.48 o 
   3   0  22        0.01       14.67     17.44 o 
   4   0  22      192.32      152.02     16.69 o 
   5   0  22        1.31        0.00     17.25 o 
   6   0  22        1.08       54.94     17.55 o 
   7   0  22       39.71       12.54     16.80 o 
   8   0  22      362.67      326.32     26.12 o 
   9   0  22      131.63      173.69     25.23 o 
   1   1  22       18.62        0.00     14.12 o 
   2   1  22      135.22      110.23     21.30 o 
   3   1  22        8.00       43.33     25.28 o 
   4   1  22        8.01       45.26     27.13 o 
   5   1  22        0.73        0.00     18.10 o 
   6   1  22        0.03       13.95     13.74 o 
   7   1  22       29.22       59.33     17.23 o 
   8   1  22        9.46        7.35     35.42 o 
   9   1  22        3.90       15.57     44.41 o 
   0   2  22      427.14      323.40     25.75 o 
   1   2  22      172.80      182.52     31.01 o 
   2   2  22        0.39       32.58     17.11 o 
   3   2  22        2.68       19.40     15.50 o 
   4   2  22      117.52      143.82     24.10 o 
   5   2  22       67.68      127.44     16.41 o 
   6   2  22       23.81       88.73     42.67 o 
   7   2  22        0.76        2.10     24.23 o 
   8   2  22       56.73       76.18     14.16 o 
   1   3  22      110.32      127.09     35.24 o 
   2   3  22        3.01        0.00     12.01 o 
   3   3  22       36.12       45.65     12.34 o 
   4   3  22       30.98       23.41     12.07 o 
   5   3  22       12.73        0.00     12.09 o 
   6   3  22       42.90      100.42     28.35 o 
   7   3  22       34.08       43.18     16.37 o 
   8   3  22        9.96       37.86     17.50 o 
   0   4  22       16.74       14.48     24.03 o 
   1   4  22        0.11        3.80     12.03 o 
   2   4  22        3.15       34.18     17.68 o 
   3   4  22       28.65       42.47     17.05 o 
   4   4  22        4.67        0.00     18.38 o 
   5   4  22        6.17        0.87      9.75 o 
   6   4  22       33.87      108.96     21.46 o 
   1   5  22        5.04       19.03     12.33 o 
   2   5  22      231.09      258.34     25.04 o 
   3   5  22       44.99       62.62     12.17 o 
   4   5  22       13.29       59.06     54.16 o 
   1   1  23       44.20       39.26     16.52 o 
   2   1  23      119.60      153.71     57.17 o 
   3   1  23      110.39      145.71     36.28 o 
   4   1  23       23.88       34.12     30.50 o 
   5   1  23       13.38        0.00     14.58 o 
   6   1  23       89.74      105.29     14.25 o 
   7   1  23       21.58       49.87     16.19 o 
   8   1  23        0.39       11.60     36.77 o 
   0   2  23       75.02       71.11     16.43 o 
   1   2  23       20.57       54.42     23.02 o 
   2   2  23       28.81       53.19     31.25 o 
   3   2  23       47.07       60.07     13.71 o 
   4   2  23      142.21      124.34     10.93 o 
   5   2  23       11.43       72.40     23.32 o 
   6   2  23       11.07       58.38     19.07 o 
   7   2  23       38.17       14.93     25.30 o 
   1   3  23       45.53       41.08     23.07 o 
   2   3  23       18.06       38.57     13.96 o 
   3   3  23       15.31        0.00     34.19 o 
   4   3  23        3.77       22.70     19.39 o 
   5   3  23        9.25        0.00     11.67 o 
   6   3  23       87.02       69.05     12.38 o 
   7   3  23       10.76       31.47     14.27 o 
   0   4  23       24.17        9.77     23.95 o 
   1   4  23       13.21       58.51     13.80 o 
   2   4  23       14.32        0.00     14.30 o 
   3   4  23        0.08       32.71     26.29 o 
   4   4  23       17.12       35.19     10.78 o 
   5   4  23        7.77       19.89     14.02 o 
   1   5  23       65.89       90.74     14.44 o 
   2   5  23      122.46      113.16     22.89 o 
   0   0  24       82.71      110.22     22.98 o 
   1   0  24       10.13       41.73     22.94 o 
   2   0  24        0.03        0.00     23.35 o 
   3   0  24       27.53       66.06     15.79 o 
   4   0  24       73.47       19.72     24.06 o 
   5   0  24       20.22       38.77     24.03 o 
   6   0  24       42.39       85.37     24.14 o 
   7   0  24       89.91      103.52     17.59 o 
   1   1  24        5.34       17.22     43.88 o 
   2   1  24        1.59       43.14     21.33 o 
   3   1  24        0.03        0.00     13.61 o 
   4   1  24       46.37       65.14     11.90 o 
   5   1  24        0.03       14.25     16.90 o 
   6   1  24        1.59        6.94     11.95 o 
   7   1  24        1.50        0.00     14.33 o 
   0   2  24       52.34      135.48     24.10 o 
   1   2  24       17.53        0.00     28.57 o 
   2   2  24        2.17        8.77     13.63 o 
   3   2  24       14.08       11.84     10.28 o 
   4   2  24        0.88       23.90     35.83 o 
   5   2  24       15.84       11.63     29.85 o 
   6   2  24        6.57        0.00     42.48 o 
   1   3  24       12.04       35.13     20.66 o 
   2   3  24       10.02       55.94     16.56 o 
   3   3  24      152.66      166.22     12.18 o 
   4   3  24       59.90       90.04     13.44 o 
   5   3  24       15.95       45.89     13.55 o 
   0   4  24        0.08       45.14     23.58 o 
   1   4  24       44.70       23.50     13.72 o 
   2   4  24        1.13       33.53     16.97 o 
   3   4  24       15.04       66.90     13.80 o 
   4   4  24       48.87       55.64     12.45 o 
   1   1  25       20.26       21.05     10.37 o 
   2   1  25        1.53        5.08     11.60 o 
   3   1  25       16.54       46.01     27.49 o 
   4   1  25        3.20       47.17     36.49 o 
   5   1  25        0.19       47.98     23.48 o 
   6   1  25      464.93      497.88     28.07 o 
   0   2  25        1.97       35.93     16.39 o 
   1   2  25        0.00        0.00     16.23 o 
   2   2  25        4.74       24.87     10.58 o 
   3   2  25        1.59       31.73     11.74 o 
   4   2  25        9.17       37.17     16.86 o 
   5   2  25       56.90       78.93     20.07 o 
   1   3  25        8.04       42.14     11.92 o 
   2   3  25        1.61       39.71     21.95 o 
   3   3  25       24.75       61.94     26.71 o 
   4   3  25        2.16        0.00     10.95 o 
   0   4  25        1.45        0.00     16.92 o 
   0   0  26      180.91      155.50     22.72 o 
   1   0  26       18.79      150.68     22.79 o 
   2   0  26       12.82       20.88     23.62 o 
   3   0  26        0.02       44.42     23.17 o 
   4   0  26      708.60      712.81     25.41 o 
   1   1  26        2.78       18.50     32.90 o 
   2   1  26       11.50       44.70     19.75 o 
   3   1  26        5.92        0.00     26.16 o 
   4   1  26       22.89      108.00     47.14 o 
   0   2  26       31.41        0.00     23.73 o 
   1   2  26       12.48       24.31     40.16 o 
   2   2  26        4.16        0.00      9.68 o 
   3   2  26        0.85        2.46     11.67 o 
   1   3  26        2.18       60.36     16.99 o 
   1   1  27       21.46       41.26     12.57 o 
   2   1  27        0.29        2.50     12.31 o 
                                                 
